# Supplementary material for: Transcriptional profiling of multiple system atrophy cerebellar tissue highlights differences between the parkinsonian and cerebellar sub-types of the disease
Source: Acta Neuropathol Commun. 2020 Jun 3;8:76. doi: 10.1186/s40478-020-00950-5 (PMC7268362; doi:10.1186/s40478-020-00950-5)
Supplement: Supplementary file 2 — Additional file 2 Table S1. Differentially expressed genes detected in the cohort 1 and cothort 2 in MSA. Table S2. Differentially expressed genes detected in the cohort 1 and cothort 2 in MSA-P. Table S3. Differentially expressed genes detected in the MSA-C in cohort 1 and 2 ranked by p-value. Table S4: Complete significant Results of the p-value combination for MSA (MSA-P + MSA-C). Table S5: Complete significant results of the p-value combination for MSA-P. Table S6: Complete significant results after p-value combination of the differential expression results from the two MSA-C cohorts. Table S7. Differentially expressed genes in SND (A) and OPCA (B) MSA patients from cohort 2. Genes significant also stratifying by the corresponding clinical subtype are reported in grey (MSA-P/SND or MSA-C/OPCA). Table S8. Complete results of the functional network enrichment analysis for the DEGs detected in MSA-C. Table S9. Differentially expressed genes detected in the comparison MSA-C vs MSA-P in cohort 1. No differentially expressed genes were detected in cohort 2. Table S10: Top 10 results after p-value combination of the differential expression results (MSA-C vs MSA-P) from the two MSA-C cohorts. No genes showed significance after multiple test correction. Table S11. Differentially expressed genes from the comparison OPCA vs SND patients from cohort 2. Table S12. Results of the GO analysis from the 156 DEGs obtained in the comparison OPCA vs SND. Table S13. Enrichment of AD genes (AMP-AD datasets) among MSA-C Differentially expressed genes. (A) Enrichment analysis run using different DEGs cutoff to select AD genes. (B) Enrichment analysis run using non-DEGs (adj p ≥ 0.950). Table S14. Overlap between MSA-C DEGs, AD temporal cortex and AD parahippocampal gyrus (data from AMP-AD). Genes are ranked by adj p in MSA-C. Table S15. Differentially expressed genes detected in oligodendrocytes (adj p < 0.05). Table S16. Results of the Cell Specific GO analysis. Table S17. Details of [file 40478_2020_950_MOESM2_ESM.xlsx]

## Sheet: Table S1
	Cohorts	Genes	Ensembl Gene Id	entrezID	Biotype	Base Mean	log2 Fold Change	SE	Stat	p	p-adj
	Cohort 1	ACTN1	ENSG00000072110	87	Protein Coding	120.266	1.30903	0.276902	4.72741	2.27e-06	0.0136473
		AEBP1	ENSG00000106624	165	Protein Coding	238.3	1.63811	0.345621	4.73961	2.14e-06	0.0136473
		SNED1	ENSG00000162804	25992	Protein Coding	130.517	1.01301	0.216846	4.67158	2.99e-06	0.0136473
		MAP3K14	ENSG00000006062	9020	Protein Coding	50.3276	0.846928	0.186186	4.54884	5.39e-06	0.0147781
		TUBB6	ENSG00000176014	84617	Protein Coding	31.1357	1.42573	0.310926	4.58543	4.53e-06	0.0147781
		BAG3	ENSG00000151929	9531	Protein Coding	515.622	1.83246	0.411207	4.45629	8.34e-06	0.0163181
		EMP1	ENSG00000134531	2012	Protein Coding	59.7776	1.63577	0.364904	4.48275	7.37e-06	0.0163181
		PLEKHH3	ENSG00000068137	79990	Protein Coding	40.4524	1.03817	0.236159	4.39607	1.1e-05	0.0188741
		APOL4	ENSG00000100336	80832	Protein Coding	10.2808	3.01453	0.700112	4.30578	1.66e-05	0.0214271
		SEPT9	ENSG00000184640	10801	Protein Coding	410.039	0.616976	0.142664	4.32469	1.53e-05	0.0214271
		SPRED3	ENSG00000188766	399473	Protein Coding	38.9948	1.21237	0.282053	4.29836	1.72e-05	0.0214271
		SNCG	ENSG00000173267	6623	Protein Coding	166.725	-1.11548	0.26383	-4.22803	2.36e-05	0.026911
		IGFBP4	ENSG00000141753	3487	Protein Coding	54.3782	1.32806	0.316019	4.20246	2.64e-05	0.0278209
		CD163	ENSG00000177575	9332	Protein Coding	108.579	1.83084	0.4392	4.16858	3.07e-05	0.0299897
		COL4A2	ENSG00000134871	1284	Protein Coding	85.0408	1.31356	0.320656	4.09647	4.19e-05	0.0340648
		MAFB	ENSG00000204103	9935	Protein Coding	52.601	1.5773	0.385208	4.09467	4.23e-05	0.0340648
		SNHG3	ENSG00000242125	-	Processed Transcript	37.0466	1.15951	0.281603	4.11755	3.83e-05	0.0340648
		KIF5C	ENSG00000276734	3800	Protein Coding	3512.93	-0.398284	0.0985672	-4.04074	5.33e-05	0.0350608
		NOTCH2	ENSG00000134250	4853	Protein Coding	394.444	0.735008	0.182412	4.02939	5.59e-05	0.0350608
		PCDHGA5	ENSG00000253485	56110	Protein Coding	53.7152	0.905542	0.22454	4.03288	5.51e-05	0.0350608
		RNU11	ENSG00000274978	-	snRNA	552.279	1.85026	0.459377	4.02776	5.63e-05	0.0350608
		SSH1	ENSG00000084112	54434	Protein Coding	221.427	0.640768	0.158811	4.03477	5.47e-05	0.0350608
		BCL6	ENSG00000113916	604	Protein Coding	621.33	0.837963	0.209427	4.00122	6.3e-05	0.036162
		MFHAS1	ENSG00000147324	9258	Protein Coding	90.7618	0.900985	0.225881	3.98875	6.64e-05	0.036162
		SERPINA5	ENSG00000188488	5104	Protein Coding	19.3984	1.87042	0.469843	3.98096	6.86e-05	0.036162
		SERPINH1	ENSG00000149257	871	Protein Coding	237.599	2.39226	0.60061	3.98306	6.8e-05	0.036162
		FLJ45513	-	-	-	12.2317	1.70087	0.430349	3.95231	7.74e-05	0.0392676
		ST5	ENSG00000166444	6764	Protein Coding	157.322	0.759207	0.193015	3.93341	8.37e-05	0.0409716
		FOSL2	ENSG00000075426	2355	Protein Coding	194.378	1.47105	0.376293	3.90933	9.26e-05	0.0414965
		NFKBIA	ENSG00000100906	4792	Protein Coding	280.164	0.672449	0.172506	3.89813	9.69e-05	0.0414965
		THBD	ENSG00000178726	7056	Protein Coding	27.7442	2.50214	0.63889	3.91638	8.99e-05	0.0414965
		TLE3	ENSG00000140332	7090	Protein Coding	135.561	0.910829	0.233268	3.90465	9.44e-05	0.0414965
		NFIL3	ENSG00000165030	4783	Protein Coding	68.5251	1.01902	0.263604	3.86572	0.000110762	0.0458487
		SHC1	ENSG00000160691	6464	Protein Coding	84.4298	0.860742	0.223042	3.85911	0.000113802	0.0458487
		ZYX	ENSG00000285443	7791	Protein Coding	153.474	0.608405	0.157966	3.8515	0.000117396	0.0459453
		IRF2BPL	ENSG00000119669	64207	Protein Coding	184.437	0.678045	0.176523	3.84111	0.000122481	0.0466039
		ATP2B4	ENSG00000058668	493	Protein Coding	527.379	0.504123	0.131905	3.82187	0.000132445	0.0490333
	Cohort 2	MLPH	ENSG00000115648	79083	Protein Coding	10.3252	2.57529	0.441848	5.82844	5.59e-09	0.00011596
		DAO	ENSG00000110887	1610	Protein Coding	9.5863	-1.89533	0.379877	-4.98933	6.06e-07	0.00627907

## Sheet: Table S2
		MSA P	Cohorts	Genes	Ensembl Gene Id	entrezID	Biotype	Base Mean	log2 Fold Change	SE	Stat	p	p-adj
			Cohort 1	SEPT9	ENSG00000184640	10801	Protein Coding	349.555	0.843648	0.178536	4.72536	2.29709e-06	0.0300137
				AEBP1	ENSG00000106624	165	Protein Coding	191.249	2.37274	0.535857	4.42793	9.5141e-06	0.0414371
				TTR	ENSG00000118271	7276	Protein Coding	129.937	6.67536	1.48533	4.49419	6.98354e-06	0.0414371
				TGFB2	ENSG00000092969	7042	Protein Coding	79.0028	2.04208	0.471488	4.33114	1.4834e-05	0.0484554
			Cohort 2	DAO	ENSG00000110887	1610	Protein Coding	10.153	-2.12114	0.385104	-5.50797	3.63e-08	0.000409485
				MLPH	ENSG00000115648	79083	Protein Coding	9.71386	2.66299	0.484816	5.49279	3.96e-08	0.000409485

## Sheet:  Table S3
	Cohort 1										Cohort 2
	Genes	Ensembl Gene Id	entrezID	Biotype	Base Mean	log2 Fold Change	SE	Stat	p	p-adj	Genes	Ensembl Gene Id	entrezID	Biotype	Base Mean	log2 Fold Change	SE	Stat	p	p-adj
	MAPK4	ENSG00000141639	5596	protein_coding	274.832	1.56069	0.264467	5.90127	3.60717e-09	6.02614e-05	EPHB6	ENSG00000106123	2051	Protein Coding	56.1336	1.81556	0.320513	5.66453	1.47e-08	2.66e-05
	GRM8	ENSG00000179603	2918	protein_coding	18.1222	-5.05236	0.89488	-5.64585	1.64363e-08	9.15284e-05	STON1	ENSG00000243244	11037	Protein Coding	433.908	2.17672	0.380086	5.72691	1.02e-08	2.66e-05
	UNC5C	ENSG00000182168	8633	protein_coding	456.086	-1.34796	0.237651	-5.67202	1.4112e-08	9.15284e-05	PGAM2	ENSG00000164708	5224	Protein Coding	230.022	3.19303	0.579161	5.5132	3.52e-08	4.77e-05
	43352	ENSG00000184640	10801	protein_coding	376.223	1.13173	0.203188	5.56987	2.54929e-08	0.000106471	DCP2	ENSG00000172795	167227	Protein Coding	91.919	1.4447	0.273885	5.27486	1.33e-07	0.000143888
	ATP1B2	ENSG00000129244	482	protein_coding	1155.44	1.88202	0.346141	5.43715	5.41389e-08	0.000129206	DRC1	ENSG00000157856	92749	Protein Coding	124.729	2.38817	0.462682	5.16157	2.45e-07	0.000221009
	LOC102546294	-	NA	-	17.7083	-3.2416	0.59558	-5.44276	5.2462e-08	0.000129206	FAM107A	ENSG00000168309	11170	Protein Coding	2751.91	1.75397	0.344352	5.09353	3.51e-07	0.000271874
	SOD2	ENSG00000112096	6648	protein_coding	329.844	1.49877	0.274609	5.45783	4.81981e-08	0.000129206	MOB1B	ENSG00000173542	92597	Protein Coding	238.407	0.864664	0.172069	5.0251	5.03e-07	0.000340583
	BCL6	ENSG00000113916	604	protein_coding	538.192	1.66723	0.312672	5.33222	9.70184e-08	0.000202599	CCNT1	ENSG00000129315	904	Protein Coding	104.838	1.22217	0.247347	4.94109	7.77e-07	0.000467405
	ZNF326	ENSG00000162664	284695	protein_coding	122.189	-1.10796	0.209781	-5.28151	1.28124e-07	0.000237827	TAF1B	ENSG00000115750	9014	Protein Coding	119.042	1.25797	0.256695	4.90065	9.55e-07	0.000517236
	FMN2	ENSG00000155816	56776	protein_coding	330.961	1.44295	0.276259	5.22319	1.7587e-07	0.000293809	MMP14	ENSG00000157227	4323	Protein Coding	270.406	2.1282	0.437818	4.86093	1.17e-06	0.000575161
	TGFB2	ENSG00000092969	7042	protein_coding	86.2154	2.16458	0.428257	5.05439	4.31763e-07	0.00065573	EZR	ENSG00000092820	7430	Protein Coding	70.333	2.19851	0.457718	4.8032	1.56e-06	0.000650439
	CHMP4C	ENSG00000164695	92421	protein_coding	1.81401	-17.0192	3.39685	-5.0103	5.43456e-07	0.000756581	NSRP1	ENSG00000126653	84081	Protein Coding	454.824	1.27392	0.264494	4.81643	1.46e-06	0.000650439
	ST5	ENSG00000166444	6764	protein_coding	140.163	1.21593	0.243675	4.98997	6.03888e-07	0.000776043	OMG	ENSG00000126861	4974	Protein Coding	56.9374	-2.18485	0.464105	-4.70765	2.51e-06	0.000969222
	CDKN1A	ENSG00000124762	1026	protein_coding	150.495	2.63713	0.53369	4.94132	7.7595e-07	0.000864201	MT3	ENSG00000087250	4504	Protein Coding	1257.93	-1.43926	0.31096	-4.62844	3.68e-06	0.00133003
	RFTN1	ENSG00000131378	23180	protein_coding	53.0433	2.42255	0.489481	4.94922	7.45117e-07	0.000864201	SMARCC2	ENSG00000139613	6601	Protein Coding	653.505	1.11859	0.243888	4.58648	4.51e-06	0.00152561
	BAG3	ENSG00000151929	9531	protein_coding	255.061	1.97697	0.402075	4.91693	8.7914e-07	0.000917932	CHMP5	ENSG00000086065	51510	Protein Coding	181.384	-1.19508	0.261313	-4.57335	4.8e-06	0.00152887
	KIAA1324L	ENSG00000164659	222223	protein_coding	374.833	-1.16149	0.237433	-4.89189	9.98738e-07	0.000981466	ACTN1	ENSG00000072110	87	Protein Coding	141.214	1.90486	0.419779	4.53778	5.68e-06	0.00154009
	BMPR1B	ENSG00000138696	658	protein_coding	113.035	1.73824	0.35941	4.83637	1.32231e-06	0.00113537	BTN3A1	ENSG00000026950	11119	Protein Coding	258.293	1.27642	0.281935	4.52736	5.97e-06	0.00154009
	CD163	ENSG00000177575	9332	protein_coding	93.4153	3.27222	0.676223	4.83897	1.30516e-06	0.00113537	ITGB4	ENSG00000132470	3691	Protein Coding	109.863	1.65034	0.364453	4.52828	5.95e-06	0.00154009
	SORBS1	ENSG00000095637	10580	protein_coding	1274.26	1.23041	0.254695	4.83089	1.35924e-06	0.00113537	PRDX1	ENSG00000117450	5052	Protein Coding	96.1887	-1.08588	0.239306	-4.53762	5.69e-06	0.00154009
	NUTM2D	ENSG00000214562	728130	protein_coding	9.22677	-5.11609	1.07554	-4.75678	1.96702e-06	0.00156481	DDAH2	ENSG00000233076	23564	Protein Coding	47.461	1.28578	0.286847	4.48245	7.38e-06	0.00181629
	DLG2	ENSG00000150672	1740	protein_coding	1019.2	-1.07104	0.22708	-4.71658	2.39846e-06	0.0018213	RRAS2	ENSG00000133818	22800	Protein Coding	35.3302	1.39215	0.311303	4.472	7.75e-06	0.00182444
	RASD1	ENSG00000108551	51655	protein_coding	85.658	2.14546	0.457155	4.69306	2.69145e-06	0.00195493	EZH1	ENSG00000108799	2145	Protein Coding	48.7123	1.3578	0.308315	4.40394	1.06e-05	0.00230247
	LOC100507639	-	NA	-	9.02837	-5.43414	1.16842	-4.65083	3.30602e-06	0.00220922	RASSF2	ENSG00000101265	9770	Protein Coding	135.177	-1.95136	0.442232	-4.41252	1.02e-05	0.00230247
	SPRED3	ENSG00000188766	399473	protein_coding	32.4881	1.77592	0.381409	4.65622	3.22067e-06	0.00220922	NDUFA1	ENSG00000125356	4694	Protein Coding	155.815	-1.12852	0.25807	-4.37293	1.23e-05	0.0025532
	FECH	ENSG00000066926	2235	protein_coding	97.9922	-1.34964	0.291838	-4.62463	3.7527e-06	0.00241125	GSE1	ENSG00000131149	23199	Protein Coding	76.4686	1.30518	0.3011	4.33469	1.46e-05	0.00292738
	FGFRL1	ENSG00000127418	53834	protein_coding	139.653	1.44488	0.313813	4.60428	4.13904e-06	0.00247334	AIF1L	ENSG00000126878	83543	Protein Coding	409.345	-1.58605	0.368506	-4.30399	1.68e-05	0.0032442
	SLC39A14	ENSG00000104635	23516	protein_coding	110.309	2.02421	0.439668	4.60395	4.14542e-06	0.00247334	BNIP3L	ENSG00000104765	665	Protein Coding	216.197	-1.30375	0.304038	-4.28813	1.8e-05	0.00325237
	AEBP1	ENSG00000106624	165	protein_coding	165.134	2.15673	0.473068	4.55902	5.13929e-06	0.00280889	TBC1D14	ENSG00000132405	57533	Protein Coding	589.651	0.9702	0.225935	4.29415	1.75e-05	0.00325237
	CEP57L1	ENSG00000183137	285753	protein_coding	52.099	-1.414	0.310812	-4.54938	5.38037e-06	0.00280889	KCNJ10	ENSG00000177807	3766	Protein Coding	120.243	-1.57231	0.371786	-4.22909	2.35e-05	0.00385024
	F3	ENSG00000117525	2152	protein_coding	70.7373	2.56403	0.56181	4.56387	5.02192e-06	0.00280889	SON	ENSG00000159140	6651	Protein Coding	596.278	0.71541	0.169145	4.22958	2.34e-05	0.00385024
	NT5DC1	ENSG00000178425	221294	protein_coding	176.506	-1.58547	0.348496	-4.54947	5.37815e-06	0.00280889	MAOB	ENSG00000069535	4129	Protein Coding	1087.14	1.72603	0.410777	4.20187	2.65e-05	0.00396679
	MYSM1	ENSG00000162601	114803	protein_coding	285.579	-0.733852	0.16224	-4.52324	6.08991e-06	0.00308297	MTURN	ENSG00000180354	222166	Protein Coding	1392.44	-1.73169	0.412649	-4.19652	2.71e-05	0.00396679
	PCDHGA11	ENSG00000253873	56105	protein_coding	67.1096	1.34696	0.299097	4.50344	6.68621e-06	0.00328529	OSBPL1A	ENSG00000141447	114876	Protein Coding	142.494	-1.80022	0.428427	-4.20193	2.65e-05	0.00396679
	TP53TG5	ENSG00000124251	27296	protein_coding	6.43159	-5.95111	1.32546	-4.48985	7.12728e-06	0.00340195	TPST1	ENSG00000169902	8460	Protein Coding	145.726	1.68662	0.401508	4.20072	2.66e-05	0.00396679
	CLU	ENSG00000120885	1191	protein_coding	8225.84	1.24516	0.282479	4.40797	1.04342e-05	0.00477145	MGAT5	ENSG00000152127	4249	Protein Coding	53.3019	-1.28566	0.309624	-4.15233	3.29e-05	0.00434665
	NFIL3	ENSG00000165030	4783	protein_coding	53.6421	1.99557	0.453001	4.40522	1.05677e-05	0.00477145	PAIP2B	ENSG00000124374	400961	Protein Coding	767.551	-1.69263	0.406698	-4.1619	3.16e-05	0.00434665
	CHMP1B	ENSG00000255112	57132	protein_coding	118.394	-0.821454	0.187016	-4.39242	1.12097e-05	0.00492813	ZMYM3	ENSG00000147130	9203	Protein Coding	71.9395	1.05454	0.25391	4.15322	3.28e-05	0.00434665
	FRMPD3	ENSG00000147234	84443	protein_coding	93.0849	2.11691	0.485871	4.35694	1.31895e-05	0.00564985	NOL10	ENSG00000115761	79954	Protein Coding	42.5886	1.32643	0.320364	4.14037	3.47e-05	0.00447056
	MLC1	ENSG00000100427	23209	protein_coding	288.873	1.40006	0.321844	4.35011	1.36067e-05	0.00568283	POU6F1	ENSG00000184271	5463	Protein Coding	62.0457	1.23937	0.300656	4.12223	3.75e-05	0.00472508
	IRF2BPL	ENSG00000119669	64207	protein_coding	158.603	1.21629	0.280538	4.33557	1.4538e-05	0.00592369	FSCN1	ENSG00000075618	6624	Protein Coding	94.9924	-1.51172	0.367506	-4.11345	3.9e-05	0.00479706
	COL9A1	ENSG00000112280	1297	protein_coding	46.5886	-2.33545	0.545865	-4.27844	1.88212e-05	0.00748635	CUTA	ENSG00000112514	51596	Protein Coding	42.3548	-1.05921	0.258525	-4.09711	4.18e-05	0.00502082
	C10orf10	-	NA	-	161.119	2.1518	0.505196	4.25934	2.05034e-05	0.00796582	KANK2	ENSG00000197256	25959	Protein Coding	56.4031	1.75281	0.428286	4.09263	4.27e-05	0.00502082
	LOC100506725	-	NA	-	59.2872	-2.79313	0.659332	-4.2363	2.27236e-05	0.00857077	CALM2	ENSG00000143933	805	Protein Coding	1258.09	-1.10193	0.269955	-4.08192	4.47e-05	0.00503886
	SLC24A2	ENSG00000155886	25769	protein_coding	1916.57	-1.3415	0.316935	-4.23274	2.30866e-05	0.00857077	DNALI1	ENSG00000163879	7802	Protein Coding	189.665	1.84609	0.452021	4.08409	4.43e-05	0.00503886
	GALK2	ENSG00000156958	2585	protein_coding	103.177	-0.869445	0.205726	-4.22623	2.37641e-05	0.0086305	SEC14L5	ENSG00000103184	9717	Protein Coding	38.2504	-1.77917	0.437292	-4.06859	4.73e-05	0.00522686
	ENKD1	ENSG00000124074	84080	protein_coding	19.463	1.7774	0.421914	4.21271	2.52323e-05	0.00878188	NLGN3	ENSG00000196338	54413	Protein Coding	62.9488	-1.11272	0.27386	-4.06308	4.84e-05	0.00524485
	GTDC1	ENSG00000121964	79712	protein_coding	152.968	-1.36335	0.323375	-4.216	2.48672e-05	0.00878188	MDFIC	ENSG00000135272	29969	Protein Coding	115.525	1.79147	0.443035	4.04364	5.26e-05	0.00558788
	EEF1B2	ENSG00000114942	1933	protein_coding	122.39	-1.07118	0.254852	-4.20313	2.63253e-05	0.0088899	MAN1C1	ENSG00000117643	57134	Protein Coding	80.8469	1.43607	0.357988	4.01151	6.03e-05	0.00597004
	FOSL2	ENSG00000075426	2355	protein_coding	147.15	2.41406	0.574677	4.20072	2.66069e-05	0.0088899	NDUFB3	ENSG00000119013	4709	Protein Coding	135.192	-1.16378	0.290419	-4.00724	6.14e-05	0.00597004
	IFT80	ENSG00000068885	57560	protein_coding	218.592	-1.34776	0.321771	-4.18857	2.80717e-05	0.00919541	RFTN1	ENSG00000131378	23180	Protein Coding	66.8998	1.34476	0.335683	4.00606	6.17e-05	0.00597004
	ACTN1	ENSG00000072110	87	protein_coding	101.733	1.93919	0.464002	4.17926	2.92456e-05	0.00932692	TPI1	ENSG00000111669	7167	Protein Coding	138.563	-1.12788	0.281285	-4.00975	6.08e-05	0.00597004
	AZIN2	ENSG00000142920	113451	protein_coding	63.5634	-1.3186	0.31571	-4.1766	2.95898e-05	0.00932692	MAG	ENSG00000105695	4099	Protein Coding	80.9692	-1.43925	0.360064	-3.99721	6.41e-05	0.00608886
	GAS2	ENSG00000148935	2620	protein_coding	22.6834	-2.72057	0.656214	-4.14586	3.3854e-05	0.0100994	ANXA1	ENSG00000135046	301	Protein Coding	623.864	1.8366	0.462316	3.9726	7.11e-05	0.00624248
	PITPNM2	ENSG00000090975	57605	protein_coding	77.9656	1.85788	0.447936	4.14764	3.35923e-05	0.0100994	GPR37	ENSG00000170775	2861	Protein Coding	190.733	-2.08628	0.524282	-3.97931	6.91e-05	0.00624248
	RFX4	ENSG00000111783	5992	protein_coding	136.145	1.90482	0.458806	4.15168	3.30043e-05	0.0100994	NFE2L1	ENSG00000082641	4779	Protein Coding	685.814	0.959547	0.241619	3.97132	7.15e-05	0.00624248
	KLHL5	ENSG00000109790	51088	protein_coding	346.418	-0.799712	0.193379	-4.13546	3.54237e-05	0.0102033	PELI1	ENSG00000197329	57162	Protein Coding	110.025	0.910886	0.229113	3.9757	7.02e-05	0.00624248
	SOCS3	ENSG00000184557	9021	protein_coding	90.7832	2.79879	0.676308	4.13834	3.49828e-05	0.0102033	TTLL7	ENSG00000137941	79739	Protein Coding	279.299	-1.57634	0.396829	-3.97233	7.12e-05	0.00624248
	PITPNC1	ENSG00000154217	26207	protein_coding	182.946	1.27965	0.309768	4.13101	3.61169e-05	0.0102266	NKIRAS1	ENSG00000197885	28512	Protein Coding	57.7899	-0.961731	0.243298	-3.95289	7.72e-05	0.0066365
	MITF	ENSG00000187098	4286	protein_coding	73.0862	-1.50636	0.365624	-4.11997	3.78918e-05	0.0105503	COL9A2	ENSG00000049089	1298	Protein Coding	107.92	-1.66459	0.423743	-3.92831	8.55e-05	0.00671338
	PIRT	ENSG00000233670	644139	protein_coding	71.3605	2.25264	0.547737	4.11264	3.91165e-05	0.0107128	NINJ2	ENSG00000171840	4815	Protein Coding	97.5927	-1.81863	0.462426	-3.93281	8.4e-05	0.00671338
	TRIM2	ENSG00000109654	23321	protein_coding	2647.35	-0.872501	0.212368	-4.10844	3.98334e-05	0.0107332	NPAS2	ENSG00000170485	4862	Protein Coding	107.3	1.35201	0.342844	3.94352	8.03e-05	0.00671338
	DDI2	ENSG00000197312	84301	protein_coding	34.292	-1.1757	0.286977	-4.09686	4.18799e-05	0.0111055	PXK	ENSG00000168297	54899	Protein Coding	39.7577	-2.14475	0.545409	-3.93238	8.41e-05	0.00671338
	BOC	ENSG00000144857	91653	protein_coding	92.1181	1.86042	0.456595	4.07455	4.61026e-05	0.0115782	SCD5	ENSG00000145284	79966	Protein Coding	1368.68	-1.17045	0.297779	-3.9306	8.47e-05	0.00671338
	DSCAM-IT1	ENSG00000233756	NA	sense_intronic	6.15113	-5.30221	1.30061	-4.0767	4.56789e-05	0.0115782	SCPEP1	ENSG00000121064	59342	Protein Coding	165.81	1.03482	0.26342	3.92841	8.55e-05	0.00671338
	IRS2	ENSG00000185950	8660	protein_coding	307.924	1.24796	0.306629	4.06994	4.70252e-05	0.0115782	QDPR	ENSG00000151552	5860	Protein Coding	1064.09	-1.82149	0.465446	-3.91343	9.1e-05	0.00674005
	LINC01122	ENSG00000233723	NA	lincR-	4.4148	-5.19603	1.27897	-4.06267	4.8514e-05	0.0115782	SH3KBP1	ENSG00000147010	30011	Protein Coding	37.5828	-1.5964	0.407423	-3.91828	8.92e-05	0.00674005
	PACRG-AS1	ENSG00000281692	NA	antisense	17.1085	-4.98982	1.22516	-4.07279	4.64534e-05	0.0115782	ST5	ENSG00000166444	6764	Protein Coding	79.4009	1.14596	0.292172	3.92221	8.77e-05	0.00674005
	TMEFF2	ENSG00000144339	23671	protein_coding	99.5169	-1.42835	0.35135	-4.06532	4.79667e-05	0.0115782	VIM	ENSG00000026025	7431	Protein Coding	1578.18	1.57239	0.401597	3.91536	9.03e-05	0.00674005
	ZFYVE16	ENSG00000039319	9765	protein_coding	642.765	-1.18174	0.290545	-4.06733	4.75559e-05	0.0115782	KATNAL1	ENSG00000102781	84056	Protein Coding	304.088	0.94498	0.242291	3.90019	9.61e-05	0.00693968
	ANP32A	ENSG00000140350	8125	protein_coding	325.409	-0.680459	0.168179	-4.04603	5.20927e-05	0.012087	CRY2	ENSG00000121671	1408	Protein Coding	173.671	1.31235	0.336832	3.89616	9.77e-05	0.00694492
	ST18	ENSG00000147488	9705	protein_coding	1298.85	-0.982338	0.242615	-4.04896	5.14449e-05	0.012087	TNRC6C	ENSG00000078687	57690	Protein Coding	538.373	0.936196	0.240443	3.89363	9.88e-05	0.00694492
	CMTR2	ENSG00000282945	55783	protein_coding	56.6312	-1.63161	0.404907	-4.02959	5.58751e-05	0.012787	EXOSC2	ENSG00000130713	23404	Protein Coding	97.7526	1.04362	0.268541	3.88628	0.000101793	0.0070668
	C9orf85	ENSG00000155621	138241	protein_coding	23.6368	-2.15305	0.5353	-4.02214	5.76711e-05	0.0130196	PSMD10	ENSG00000101843	5716	Protein Coding	82.2784	-0.928027	0.239175	-3.88012	0.000104403	0.00710666
	DAPK1	ENSG00000196730	1612	protein_coding	78.694	1.26271	0.314335	4.01708	5.89225e-05	0.0131248	SERPINI1	ENSG00000163536	5274	Protein Coding	31.3452	-1.92468	0.49621	-3.87876	0.000104992	0.00710666
	AHDC1	ENSG00000126705	27245	protein_coding	207.179	1.43726	0.359144	4.00191	6.28327e-05	0.0132254	YLPM1	ENSG00000119596	56252	Protein Coding	144.446	1.08045	0.279255	3.86905	0.000109261	0.00730432
	GLIS3	ENSG00000107249	169792	protein_coding	81.3232	1.9875	0.496361	4.00414	6.22432e-05	0.0132254	RAB18	ENSG00000099246	22931	Protein Coding	96.8472	1.15016	0.297526	3.86575	0.000110747	0.00731334
	HCG22	ENSG00000228789	NA	lincR-	12.5036	-4.75328	1.18621	-4.00711	6.14663e-05	0.0132254	APPL2	ENSG00000136044	55198	Protein Coding	197.801	0.97424	0.252334	3.86091	0.000112966	0.00737002
	MFHAS1	ENSG00000147324	9258	protein_coding	76.651	1.44122	0.360177	4.00142	6.29627e-05	0.0132254	TPPP3	ENSG00000159713	51673	Protein Coding	236.559	-1.76557	0.457834	-3.85635	0.000115091	0.00741924
	SNX6	ENSG00000129515	58533	protein_coding	171.982	-1.28811	0.322023	-4.00004	6.33324e-05	0.0132254	EMX2	ENSG00000170370	2018	Protein Coding	88.3896	1.93284	0.502637	3.8454	0.000120355	0.00766731
	CDC42EP4	ENSG00000179604	23580	protein_coding	180.356	1.28416	0.321998	3.98809	6.66075e-05	0.0136101	APBB2	ENSG00000163697	323	Protein Coding	116.946	-1.08878	0.284969	-3.82068	0.000133083	0.00805598
	KLRC4	ENSG00000183542	8302	protein_coding	4.56294	-5.65972	1.42043	-3.98451	6.76185e-05	0.0136101	ARHGAP6	ENSG00000047648	395	Protein Coding	33.1235	1.19994	0.314101	3.82024	0.000133324	0.00805598
	PIM1	ENSG00000137193	5292	protein_coding	55.4742	2.00581	0.503048	3.98731	6.68275e-05	0.0136101	ARHGEF2	ENSG00000116584	9181	Protein Coding	80.4665	-1.09419	0.286128	-3.82415	0.000131225	0.00805598
	ARNTL	ENSG00000133794	406	protein_coding	90.0007	1.17967	0.297902	3.95992	7.4974e-05	0.0141531	MBP	ENSG00000197971	4155	Protein Coding	1335.96	-2.1151	0.552226	-3.83013	0.000128073	0.00805598
	C6orf226	ENSG00000221821	441150	protein_coding	4.7387	-5.40205	1.36508	-3.95731	7.5799e-05	0.0141531	TMOD1	ENSG00000136842	7111	Protein Coding	86.5729	1.65663	0.433766	3.81918	0.000133894	0.00805598
	COPS6	ENSG00000168090	10980	protein_coding	95.768	-1.00225	0.253038	-3.96085	7.46847e-05	0.0141531	PALM3	ENSG00000187867	342979	Protein Coding	57.0749	2.62926	0.68963	3.81257	0.000137531	0.00818385
	HRASLS	ENSG00000127252	57110	protein_coding	4.70973	-5.21916	1.3179	-3.96023	7.48789e-05	0.0141531	WDR1	ENSG00000071127	9948	Protein Coding	549.185	0.989316	0.25992	3.80623	0.000141104	0.00821589
	PAK3	ENSG00000077264	5063	protein_coding	92.6509	-1.73525	0.438648	-3.9559	7.6247e-05	0.0141531	ZNF248	ENSG00000198105	57209	Protein Coding	196.388	1.05414	0.276793	3.80842	0.000139859	0.00821589
	POLD1	ENSG00000062822	5424	protein_coding	30.6935	1.85967	0.468703	3.9677	7.25686e-05	0.0141531	UBB	ENSG00000170315	7314	Protein Coding	1074.31	-0.951415	0.250239	-3.80203	0.000143517	0.00826747
	TTLL7	ENSG00000137941	79739	protein_coding	1033.82	-1.20968	0.305399	-3.96097	7.46455e-05	0.0141531	DENND2A	ENSG00000146966	27147	Protein Coding	295.807	1.40625	0.370944	3.791	0.000150044	0.00855252
	ZNF3	ENSG00000166526	7551	protein_coding	94.4403	-1.08469	0.274709	-3.94852	7.86363e-05	0.0144362	ARRDC4	ENSG00000140450	91947	Protein Coding	363.633	1.66142	0.440007	3.77589	0.000159434	0.0089931
	C11orf95	ENSG00000188070	65998	protein_coding	38.1183	1.56946	0.398071	3.94265	8.05849e-05	0.0145112	GRM3	ENSG00000198822	2913	Protein Coding	32.5226	-1.54753	0.41114	-3.76399	0.000167223	0.0093352
	GPSM2	ENSG00000121957	29899	protein_coding	204.402	-1.24663	0.316238	-3.94207	8.0782e-05	0.0145112	GSPT1	ENSG00000103342	2935	Protein Coding	58.4223	-1.19222	0.318625	-3.74177	0.000182732	0.0100969
	CYTL1	ENSG00000170891	54360	protein_coding	6.24403	-4.99071	1.26811	-3.93554	8.30093e-05	0.0147527	SYNC	ENSG00000162520	NA	Protein Coding	82.4058	1.47434	0.394323	3.73892	0.00018481	0.0101085
	LOC101927641	-	NA	-	25.359	-3.11245	0.791935	-3.93018	8.48813e-05	0.0147665	ATG4C	ENSG00000125703	84938	Protein Coding	112.296	-1.23458	0.331266	-3.72684	0.000193897	0.0104995
	PCDHGA3	ENSG00000254245	56112	protein_coding	33.0958	1.77599	0.45162	3.93248	8.40725e-05	0.0147665	BDP1	ENSG00000274803	55814	Protein Coding	148.201	1.04043	0.279384	3.72401	0.000196085	0.0105129
	UST	ENSG00000111962	10090	protein_coding	116.501	1.08189	0.275446	3.92777	8.57384e-05	0.0147665	BAMBI	ENSG00000095739	25805	Protein Coding	57.4445	-1.30619	0.352496	-3.70554	0.000210944	0.0106126
	FAM189A2	ENSG00000135063	9413	protein_coding	84.8175	1.83909	0.468562	3.92497	8.67414e-05	0.0147868	DEF8	ENSG00000140995	54849	Protein Coding	602.448	0.977838	0.26329	3.71392	0.000204073	0.0106126
	ZNF277	ENSG00000198839	11179	protein_coding	40.8978	-1.42536	0.364238	-3.91327	9.10533e-05	0.015365	FAM131B	ENSG00000159784	9715	Protein Coding	92.4605	-0.983249	0.26506	-3.70953	0.000207643	0.0106126
	KIF5C	ENSG00000168280	3800	protein_coding	3535.72	-0.683172	0.174698	-3.91059	9.20703e-05	0.0153813	PLLP	ENSG00000102934	51090	Protein Coding	138.199	-1.46191	0.393942	-3.71097	0.000206464	0.0106126
	ITPKC	ENSG00000086544	80271	protein_coding	48.1605	1.5631	0.400543	3.90246	9.52212e-05	0.0157501	PRKG1	ENSG00000185532	5592	Protein Coding	45.2484	1.61479	0.435878	3.70467	0.000211664	0.0106126
	CEP170	ENSG00000143702	9859	protein_coding	703.777	-0.626409	0.160976	-3.89132	9.97009e-05	0.0163294	UGT8	ENSG00000174607	7368	Protein Coding	50.556	-1.87672	0.506166	-3.70771	0.000209142	0.0106126
	SPEG	ENSG00000072195	100996693	protein_coding	155.547	1.39613	0.36079	3.86965	0.000108992	0.0175963	ZNF76	ENSG00000065029	7629	Protein Coding	49.2254	1.00426	0.27194	3.69293	0.000221687	0.0109131
	TNFRSF12A	ENSG00000006327	51330	protein_coding	5.17998	3.88972	1.00551	3.86842	0.000109542	0.0175963	CCNI	ENSG00000118816	10983	Protein Coding	1570.16	0.895973	0.242912	3.68846	0.000225613	0.0110063
	GLA	ENSG00000102393	2717	protein_coding	7.88957	-4.20633	1.09262	-3.84978	0.000118224	0.0177932	CDK4	ENSG00000135446	1019	Protein Coding	305.506	0.824205	0.223783	3.68306	0.000230449	0.0110877
	ITGB4	ENSG00000132470	3691	protein_coding	425.361	1.4906	0.386522	3.85645	0.000115047	0.0177932	IRX2	ENSG00000170561	153572	Protein Coding	157.568	1.20807	0.328098	3.68204	0.000231379	0.0110877
	LPAR2	ENSG00000064547	9170	protein_coding	3.85969	-5.25519	1.3611	-3.86098	0.000112935	0.0177932	C4orf3	ENSG00000164096	401152	Protein Coding	90.6674	-1.80598	0.495208	-3.64691	0.000265412	0.0126071
	SLC12A8	ENSG00000221955	84561	protein_coding	5.02472	-5.0914	1.32135	-3.85317	0.000116599	0.0177932	RAB11FIP4	ENSG00000131242	84440	Protein Coding	73.6578	-1.34103	0.368002	-3.64409	0.000268344	0.0126355
	SNED1	ENSG00000162804	25992	protein_coding	108.322	1.45634	0.378074	3.85199	0.00011716	0.0177932	PLEKHG5	ENSG00000171680	57449	Protein Coding	60.7576	3.20794	0.882979	3.63309	0.00028005	0.013073
	TULP4	ENSG00000130338	56995	protein_coding	1255.52	-0.658549	0.17102	-3.85071	0.000117776	0.0177932	ELK3	ENSG00000111145	2004	Protein Coding	153.116	1.12116	0.309358	3.62416	0.000289897	0.0133033
	ZNF423	ENSG00000102935	23090	protein_coding	132.102	0.998922	0.258618	3.86254	0.000112216	0.0177932	TMPO	ENSG00000120802	7112	Protein Coding	104.036	1.53746	0.42398	3.62626	0.000287559	0.0133033
	C9orf172	-	NA	-	73.32	1.88587	0.492916	3.82595	0.000130268	0.0194309	ASPA	ENSG00000108381	443	Protein Coding	57.3855	-1.47158	0.406714	-3.61822	0.000296637	0.0133737
	43350	ENSG00000122545	989	protein_coding	934.29	-1.04171	0.272606	-3.82129	0.000132755	0.0195763	CNOT3	ENSG00000274941	4849	Protein Coding	90.3918	1.13265	0.313175	3.61666	0.000298432	0.0133737
	ST6GALNAC4	ENSG00000136840	27090	protein_coding	32.423	1.54488	0.404569	3.81857	0.000134227	0.0195763	COA7	ENSG00000162377	65260	Protein Coding	56.9693	-0.743268	0.205636	-3.61449	0.000300943	0.0133737
	UBA3	ENSG00000144744	9039	protein_coding	212.041	-0.808329	0.211738	-3.8176	0.000134758	0.0195763	CNDP1	ENSG00000150656	84735	Protein Coding	44.9363	-1.87388	0.519147	-3.60954	0.000306739	0.013504
	IER5L	ENSG00000188483	389792	protein_coding	33.5921	1.89961	0.498664	3.80939	0.000139309	0.0200286	C6orf48	ENSG00000206380	50854	Protein Coding	386.464	-0.884813	0.245594	-3.60274	0.000314878	0.0136405
	ZNF436	ENSG00000283009	80818	protein_coding	112.684	1.17556	0.308733	3.80769	0.00014027	0.0200286	PRDX2	ENSG00000167815	7001	Protein Coding	77.7265	-1.16211	0.322542	-3.60297	0.000314604	0.0136405
	CEBPD	ENSG00000221869	1052	protein_coding	95.5777	1.87572	0.493258	3.80272	0.000143116	0.0200331	CHMP7	ENSG00000147457	91782	Protein Coding	50.1051	-0.701943	0.195112	-3.59764	0.000321117	0.0138004
	DEPDC7	ENSG00000121690	91614	protein_coding	7.98237	-4.50906	1.18664	-3.79987	0.000144774	0.0200331	CAPS	ENSG00000105519	828	Protein Coding	154.162	1.5365	0.427758	3.59199	0.000328162	0.0139921
	FAM20C	ENSG00000281429	56975	protein_coding	85.0522	1.38423	0.364338	3.79931	0.000145098	0.0200331	MDGA1	ENSG00000112139	266727	Protein Coding	307.714	2.97324	0.830332	3.58079	0.000342555	0.0144917
	FARP1	ENSG00000152767	10160	protein_coding	137.591	1.16196	0.305518	3.80324	0.000142818	0.0200331	PAPSS1	ENSG00000138801	9061	Protein Coding	172.366	-1.56636	0.438842	-3.56929	0.000357947	0.0149245
	ABCG2	ENSG00000118777	9429	protein_coding	128.474	-1.2984	0.342047	-3.79598	0.000147062	0.0201378	PCYT1B	ENSG00000102230	9468	Protein Coding	63.0217	-1.1085	0.310587	-3.56903	0.000358299	0.0149245
	PCDHGA9	ENSG00000261934	56107	protein_coding	75.6414	0.931545	0.245731	3.79091	0.000150094	0.0203058	MED6	ENSG00000133997	10001	Protein Coding	255.32	0.96508	0.27074	3.5646	0.000364411	0.0150633
	RAI2	ENSG00000131831	10742	protein_coding	15.5638	1.75363	0.462714	3.78988	0.000150719	0.0203058	CLDN11	ENSG00000013297	5010	Protein Coding	130.58	-1.70102	0.47931	-3.54889	0.000386865	0.0156334
	DCC	ENSG00000187323	1630	protein_coding	28.8034	-1.86318	0.491886	-3.78783	0.00015197	0.0203105	EDIL3	ENSG00000164176	10085	Protein Coding	1583.11	-1.53994	0.433601	-3.55151	0.000383023	0.0156334
	MMP14	ENSG00000157227	4323	protein_coding	68.0182	1.74027	0.459816	3.78471	0.000153887	0.0204034	SPATA2	ENSG00000158480	9825	Protein Coding	121.094	2.04852	0.577004	3.55027	0.000384837	0.0156334
	SLC43A2	ENSG00000167703	124935	protein_coding	79.1659	1.07264	0.283973	3.77728	0.000158553	0.0208566	C11orf1	ENSG00000137720	64776	Protein Coding	34.5181	-0.941996	0.265924	-3.54234	0.000396588	0.0157906
	43347	ENSG00000108387	5414	protein_coding	2801.79	-0.988416	0.262551	-3.76466	0.000166774	0.0217667	HIGD1A	ENSG00000181061	25994	Protein Coding	192.168	-1.1801	0.333027	-3.54355	0.000394772	0.0157906
	SLC25A13	ENSG00000004864	10165	protein_coding	129.344	-1.39634	0.371371	-3.75996	0.000169943	0.0220082	CDH23	ENSG00000107736	64072	Protein Coding	81.1616	1.9422	0.549831	3.53236	0.000411867	0.0160558
	HRH1	ENSG00000196639	3269	protein_coding	4.90417	4.76079	1.26731	3.75661	0.000172231	0.0221331	ENPP2	ENSG00000136960	5168	Protein Coding	106.821	-1.82311	0.515678	-3.53538	0.000407195	0.0160558
	ANO4	ENSG00000151572	121601	protein_coding	97.6313	-1.41842	0.37861	-3.74639	0.000179396	0.0227137	SYNDIG1	ENSG00000101463	79953	Protein Coding	39.7693	-0.950311	0.269044	-3.53218	0.000412143	0.0160558
	PAIP2B	ENSG00000124374	400961	protein_coding	1164.36	-1.74695	0.466314	-3.74629	0.000179469	0.0227137	RBM39	ENSG00000131051	9584	Protein Coding	186.975	0.998551	0.282961	3.52893	0.000417239	0.0161382
	GADD45B	ENSG00000099860	4616	protein_coding	128.78	2.32389	0.621758	3.7376	0.000185782	0.0229902	BBIP1	ENSG00000214413	92482	Protein Coding	45.2268	-1.44183	0.409106	-3.52434	0.00042454	0.0163041
	GRIK5	ENSG00000105737	2901	protein_coding	72.6057	1.52364	0.407507	3.73892	0.00018481	0.0229902	NUDCD2	ENSG00000170584	134492	Protein Coding	131.488	-1.23557	0.350997	-3.52017	0.000431269	0.0163432
	YTHDF1	ENSG00000149658	54915	protein_coding	192.765	0.939598	0.251297	3.739	0.000184757	0.0229902	PPP1R15A	ENSG00000087074	23645	Protein Coding	343.764	2.06337	0.58619	3.51997	0.000431595	0.0163432
	TMEM151B	ENSG00000178233	441151	protein_coding	381.249	2.05255	0.549918	3.73246	0.000189615	0.023292	RBP7	ENSG00000162444	116362	Protein Coding	156.803	-1.29588	0.368899	-3.51284	0.000443347	0.0166717
	TMEM164	ENSG00000157600	84187	protein_coding	53.1704	1.25218	0.335694	3.73012	0.000191388	0.0233381	AKAP8	ENSG00000105127	10270	Protein Coding	116.385	0.688386	0.196721	3.4993	0.000466489	0.017421
	ZYX	ENSG00000285443	7791	protein_coding	133.819	0.814585	0.218561	3.72704	0.000193742	0.023454	STAG1	ENSG00000118007	10274	Protein Coding	309.468	1.19678	0.342331	3.49596	0.000472352	0.0175191
	PCDHGA8	ENSG00000253767	9708	protein_coding	61.7004	1.67344	0.4495	3.72289	0.000196956	0.0236715	CAPRIN1	ENSG00000135387	4076	Protein Coding	45.3366	-1.29862	0.372183	-3.4892	0.000484466	0.0176066
	NME4	ENSG00000103202	4833	protein_coding	64.54	1.27686	0.34398	3.712	0.000205628	0.0245373	CTTNBP2	ENSG00000077063	83992	Protein Coding	110.092	-1.38494	0.39674	-3.49079	0.000481592	0.0176066
	ACKR2	ENSG00000144648	1238	protein_coding	5.95289	-4.67999	1.2675	-3.6923	0.000222235	0.0248808	ZNF419	ENSG00000105136	79744	Protein Coding	58.1166	0.796942	0.228331	3.49029	0.000482493	0.0176066
	CCL2	ENSG00000108691	6347	protein_coding	20.0242	3.78583	1.0227	3.7018	0.000214073	0.0248808	ACSBG1	ENSG00000103740	23205	Protein Coding	286.276	1.559	0.448278	3.47774	0.000505656	0.017942
	DLG1	ENSG00000075711	1739	protein_coding	979.264	-0.678518	0.183738	-3.69285	0.000221758	0.0248808	LARP6	ENSG00000166173	55323	Protein Coding	100.317	-1.05948	0.304506	-3.47936	0.000502612	0.017942
	GPR17	ENSG00000144230	2840	protein_coding	80.3378	-2.28702	0.617407	-3.70422	0.000212038	0.0248808	LARS	ENSG00000133706	51520	Protein Coding	368.264	0.721646	0.207397	3.47954	0.000502273	0.017942
	LSM2	ENSG00000172850	57819	protein_coding	31.4338	-1.36939	0.370734	-3.69372	0.000220999	0.0248808	RHOG	ENSG00000177105	391	Protein Coding	209.71	-1.27777	0.367486	-3.47706	0.000506948	0.017942
	MXD4	ENSG00000123933	10608	protein_coding	240.841	1.10347	0.298617	3.69528	0.000219647	0.0248808	MRRF	ENSG00000148187	92399	Protein Coding	105.103	0.918484	0.264342	3.47461	0.000511605	0.0179892
	NR2F1	ENSG00000175745	7025	protein_coding	137.618	1.10603	0.299357	3.69468	0.000220163	0.0248808	ACOT13	ENSG00000112304	55856	Protein Coding	99.2339	-0.815455	0.234988	-3.4702	0.000520068	0.0181688
	NUMBL	ENSG00000105245	9253	protein_coding	59.4495	1.40324	0.378919	3.70326	0.000212847	0.0248808	PADI2	ENSG00000117115	11240	Protein Coding	112.055	-1.34325	0.388008	-3.46193	0.000536322	0.018498
	RNU11	ENSG00000274978	26824	snR-	416.102	2.21681	0.600604	3.69097	0.0002234	0.0248808	CHMP2A	ENSG00000130724	27243	Protein Coding	232.802	-0.850131	0.247567	-3.43394	0.000594877	0.0203877
	SLITRK5	ENSG00000165300	26050	protein_coding	127.817	1.4385	0.388963	3.69829	0.000217056	0.0248808	GDF11	ENSG00000135414	10220	Protein Coding	60.8133	0.962984	0.280869	3.42858	0.000606747	0.0206637
	RDH10	ENSG00000121039	157506	protein_coding	17.3539	2.68237	0.728255	3.68328	0.000230248	0.0254737	TBX2	ENSG00000121068	6909	Protein Coding	93.6864	1.72479	0.504356	3.41979	0.000626705	0.0212101
	LOC728392	-	NA	-	186.619	0.96175	0.261278	3.68094	0.000232377	0.0255401	C8orf46	ENSG00000169085	254778	Protein Coding	61.3116	-1.29436	0.3787	-3.4179	0.000631059	0.0212248
	NR2F1-AS1	ENSG00000237187	NA	antisense	54.7706	1.51112	0.410798	3.67849	0.00023462	0.025618	CSPG5	ENSG00000114646	10675	Protein Coding	40.8871	-1.43932	0.421834	-3.41206	0.000644745	0.0212884
	DKK3	ENSG00000050165	27122	protein_coding	558.507	1.19157	0.3242	3.67543	0.000237445	0.0257582	YTHDF2	ENSG00000198492	51441	Protein Coding	190.056	0.591528	0.173349	3.41236	0.000644023	0.0212884
	DTX4	ENSG00000110042	23220	protein_coding	332.171	-1.53778	0.420938	-3.65321	0.000258979	0.0260632	EFNA1	ENSG00000169242	1942	Protein Coding	169.614	1.34294	0.394356	3.4054	0.000660671	0.021682
	HIST1H2AM	ENSG00000278677	8336	protein_coding	4.03146	-5.18463	1.41891	-3.65394	0.000258243	0.0260632	PIEZO2	ENSG00000154864	63895	Protein Coding	59.1323	-1.60718	0.472316	-3.40277	0.000667054	0.0217596
	HMGA1	ENSG00000137309	3159	protein_coding	91.621	1.05228	0.287216	3.66371	0.00024859	0.0260632	LRP1	ENSG00000123384	4035	Protein Coding	650.101	0.963581	0.283864	3.39452	0.000687496	0.0222922
	IFIH1	ENSG00000115267	64135	protein_coding	25.9875	-1.91521	0.523728	-3.65689	0.000255294	0.0260632	AZIN2	ENSG00000142920	113451	Protein Coding	135.85	-1.00571	0.296622	-3.39055	0.000697515	0.0224824
	LINC00672	ENSG00000263874	NA	protein_coding	18.6992	-3.113	0.849459	-3.66468	0.000247644	0.0260632	ADAMTS9	ENSG00000163638	56999	Protein Coding	88.5046	1.70823	0.504188	3.38808	0.000703847	0.0225523
	MAP3K5	ENSG00000197442	4217	protein_coding	264.492	1.04608	0.286128	3.65599	0.000256189	0.0260632	DDX49	ENSG00000105671	54555	Protein Coding	62.5145	-0.814318	0.240908	-3.38021	0.000724311	0.0230714
	MIDN	ENSG00000167470	90007	protein_coding	107.341	1.37111	0.374088	3.6652	0.00024715	0.0260632	LRRC23	ENSG00000010626	10233	Protein Coding	44.427	0.928087	0.274938	3.37562	0.000736499	0.0231869
	NOTCH2	ENSG00000134250	4853	protein_coding	329.975	1.06568	0.290737	3.66546	0.000246891	0.0260632	NR2F2	ENSG00000185551	7026	Protein Coding	73.3467	1.16525	0.345031	3.37722	0.000732225	0.0231869
	PCDHB11	ENSG00000197479	56125	protein_coding	26.2893	1.9845	0.542851	3.65569	0.000256491	0.0260632	MRFAP1	ENSG00000179010	93621	Protein Coding	173.979	-1.12766	0.33433	-3.3729	0.000743798	0.0232813
	SERPINA3	ENSG00000196136	12	protein_coding	913.629	2.81122	0.767764	3.66157	0.000250676	0.0260632	LRP2	ENSG00000081479	4036	Protein Coding	34.6995	-1.67241	0.496398	-3.36909	0.000754181	0.0234706
	SH3D19	ENSG00000109686	152503	protein_coding	279.061	-1.09245	0.298698	-3.65739	0.000254798	0.0260632	PTCD3	ENSG00000132300	55037	Protein Coding	144.602	-0.644701	0.191549	-3.36573	0.000763406	0.023622
	TMEM132A	ENSG00000006118	54972	protein_coding	151.087	1.04278	0.284995	3.65893	0.000253272	0.0260632	SERTAD2	ENSG00000179833	9792	Protein Coding	96.999	0.828939	0.246473	3.36321	0.000770428	0.0237038
	EMP1	ENSG00000134531	2012	protein_coding	41.2629	2.17402	0.595705	3.64949	0.000262765	0.0261294	ZCCHC4	ENSG00000168228	29063	Protein Coding	115.816	0.985798	0.293283	3.36126	0.000775891	0.023737
	PLXNB2	ENSG00000196576	23654	protein_coding	424.226	1.06343	0.291305	3.65056	0.000261667	0.0261294	DAAM1	ENSG00000100592	23002	Protein Coding	51.7939	1.22565	0.365374	3.3545	0.000795087	0.0240525
	CAPN1	ENSG00000014216	823	protein_coding	117.68	0.909599	0.249474	3.64608	0.000266276	0.0263219	TMEM141	ENSG00000244187	85014	Protein Coding	42.2344	-1.01535	0.302622	-3.35517	0.000793176	0.0240525
	ABCA1	ENSG00000165029	19	protein_coding	215.5	1.15661	0.317613	3.64156	0.000270987	0.02663	PLEKHH1	ENSG00000054690	57475	Protein Coding	343.462	-1.5712	0.469053	-3.34973	0.000808905	0.0243345
	B3GALT2	ENSG00000162630	8707	protein_coding	49.2696	-1.98707	0.546993	-3.63271	0.000280464	0.0269277	S100A1	ENSG00000160678	6271	Protein Coding	951.156	-1.46961	0.439046	-3.34729	0.000816067	0.0244144
	DSCAS	ENSG00000265888	NA	antisense	3.58086	4.81539	1.32411	3.63669	0.000276165	0.0269277	DAP3	ENSG00000132676	7818	Protein Coding	47.6995	-0.629161	0.188241	-3.34232	0.000830804	0.0246475
	PSEN1	ENSG00000080815	5663	protein_coding	519.306	-1.23372	0.339352	-3.63553	0.000277414	0.0269277	HIST1H1E	ENSG00000168298	3008	Protein Coding	2281.49	0.881728	0.263901	3.34113	0.00083437	0.0246475
	SERHL2	ENSG00000183569	253190	protein_coding	7.10572	-4.32623	1.19074	-3.63322	0.000279906	0.0269277	PAFAH1B3	ENSG00000079462	5050	Protein Coding	117.685	0.979593	0.293283	3.34009	0.000837514	0.0246475
	APOL2	ENSG00000128335	23780	protein_coding	103.567	1.31778	0.36341	3.62616	0.000287666	0.0269986	TRIM2	ENSG00000109654	23321	Protein Coding	175.687	-1.46214	0.438075	-3.33765	0.000844891	0.0247302
	CD44	ENSG00000026508	960	protein_coding	548.952	1.64119	0.452238	3.62904	0.00028448	0.0269986	AGGF1	ENSG00000164252	55109	Protein Coding	31.8074	-0.927796	0.278697	-3.32905	0.000871428	0.0251758
	FAM117A	ENSG00000121104	81558	protein_coding	24.6367	2.12607	0.586023	3.62796	0.000285668	0.0269986	AKR7A2	ENSG00000053371	8574	Protein Coding	72.2899	0.981344	0.295118	3.32526	0.000883363	0.0251758
	MTR	ENSG00000116984	4548	protein_coding	384.291	-0.553252	0.152568	-3.62627	0.000287541	0.0269986	CARNS1	ENSG00000172508	57571	Protein Coding	242.975	-1.61523	0.485152	-3.32932	0.000870588	0.0251758
	TAP1	ENSG00000224748	6890	protein_coding	42.7422	1.19021	0.328631	3.62174	0.000292629	0.0273109	KLHL4	ENSG00000102271	56062	Protein Coding	73.6981	-1.71795	0.516487	-3.32622	0.000880337	0.0251758
	C15orf39	ENSG00000167173	56905	protein_coding	28.4891	1.72958	0.477874	3.61932	0.000295374	0.0274139	PHOSPHO2	ENSG00000144362	493911	Protein Coding	94.114	0.905105	0.271976	3.32788	0.000875093	0.0251758
	APOL4	ENSG00000100336	80832	protein_coding	5.75777	3.8494	1.06586	3.61153	0.0003044	0.0280956	SLC25A5	ENSG00000005022	292	Protein Coding	68.3546	-1.06246	0.319788	-3.3224	0.000892462	0.025302
	WFS1	ENSG00000109501	7466	protein_coding	166.231	0.994693	0.27599	3.60409	0.000313254	0.028754	GAS2	ENSG00000148935	2620	Protein Coding	68.6315	-1.57255	0.474161	-3.31649	0.000911563	0.0257089
	FAM167A	ENSG00000154319	83648	protein_coding	121.647	1.33872	0.371682	3.60179	0.000316037	0.0288509	PHF21A	ENSG00000135365	51317	Protein Coding	2174.46	0.970048	0.293567	3.30435	0.000951969	0.0267094
	PDLIM4	ENSG00000131435	8572	protein_coding	34.6639	2.38606	0.662875	3.59957	0.000318744	0.0289108	RPF1	ENSG00000117133	80135	Protein Coding	166.298	0.816724	0.247623	3.29826	0.000972865	0.027155
	PRMT6	ENSG00000198890	55170	protein_coding	32.9447	-1.8305	0.508695	-3.59842	0.000320155	0.0289108	ANKMY2	ENSG00000106524	57037	Protein Coding	103.514	1.29787	0.394063	3.29356	0.000989256	0.0274709
	HSPB1	ENSG00000106211	3315	protein_coding	465.291	1.7788	0.495046	3.59319	0.000326648	0.0293386	GNG7	ENSG00000176533	2788	Protein Coding	103.277	-1.23155	0.374419	-3.28924	0.0010046	0.0276137
	FAM86C1	ENSG00000158483	55199	protein_coding	5.07105	-4.26163	1.19073	-3.57899	0.00034492	0.0306502	PER3	ENSG00000049246	8863	Protein Coding	67.3242	1.58695	0.482434	3.28946	0.00100378	0.0276137
	MYLIP	ENSG00000007944	29116	protein_coding	56.1754	-1.14207	0.318997	-3.58021	0.000343319	0.0306502	CMTM5	ENSG00000166091	116173	Protein Coding	34.68	-1.50706	0.458413	-3.28756	0.00101059	0.0276382
	TOMM40	ENSG00000130204	10452	protein_coding	51.7543	0.779378	0.217988	3.57533	0.000349791	0.0309185	ROCK2	ENSG00000134318	9475	Protein Coding	285.822	0.778288	0.237323	3.27945	0.00104011	0.0283024
	FTO	ENSG00000140718	79068	protein_coding	478.954	-0.464525	0.13017	-3.5686	0.0003589	0.0313251	IDH3G	ENSG00000067829	3421	Protein Coding	238.807	0.766067	0.233864	3.2757	0.00105401	0.0285372
	PFKP	ENSG00000067057	5214	protein_coding	266.903	1.11415	0.312399	3.56642	0.00036189	0.0313251	ALDOC	ENSG00000109107	230	Protein Coding	34.8593	-1.57077	0.479949	-3.27279	0.0010649	0.0285474
	PRRC2B	ENSG00000130723	84726	protein_coding	1185.75	0.817924	0.229326	3.56665	0.000361571	0.0313251	C1orf43	ENSG00000143612	25912	Protein Coding	34.909	-1.12443	0.343862	-3.27	0.00107547	0.0285474
	ZFYVE28	ENSG00000159733	57732	protein_coding	161.616	1.73998	0.487537	3.56893	0.000358446	0.0313251	LSM11	ENSG00000155858	134353	Protein Coding	50.8601	1.39086	0.425185	3.27119	0.00107097	0.0285474
	DAAM1	ENSG00000100592	23002	protein_coding	119.732	1.10284	0.310324	3.55382	0.000379681	0.0325493	PLPPR1	ENSG00000148123	54886	Protein Coding	42.724	-1.44168	0.44067	-3.27156	0.00106957	0.0285474
	MRVI1	ENSG00000072952	10335	protein_coding	429.478	1.57337	0.443083	3.55096	0.000383827	0.0325493	NDUFB5	ENSG00000136521	4711	Protein Coding	113.278	-1.02522	0.313814	-3.26697	0.00108706	0.0287144
	TMEFF1	ENSG00000241697	8577	protein_coding	6.6323	-3.67825	1.03545	-3.55232	0.000381853	0.0325493	DYNC1LI2	ENSG00000135720	1783	Protein Coding	820.021	-0.991415	0.303921	-3.26209	0.00110595	0.0290715
	URI1	ENSG00000105176	8725	protein_coding	321.769	-0.678687	0.191115	-3.5512	0.000383479	0.0325493	SLC44A3	ENSG00000143036	126969	Protein Coding	51.1004	1.31416	0.403045	3.26057	0.00111189	0.0290865
	STEAP3	ENSG00000115107	55240	protein_coding	60.2115	1.77887	0.501259	3.54881	0.000386981	0.0326511	COL4A1	ENSG00000187498	1282	Protein Coding	63.1823	1.60654	0.493237	3.25713	0.00112545	0.0291593
	CDK19	ENSG00000155111	23097	protein_coding	366.797	-0.792143	0.223386	-3.54607	0.000391019	0.032826	EIF3K	ENSG00000178982	27335	Protein Coding	99.0485	-0.666404	0.204567	-3.25763	0.00112345	0.0291593
	DPH5	ENSG00000117543	51611	protein_coding	31.2939	1.35676	0.38354	3.53748	0.000403964	0.0336566	B4GALT7	ENSG00000027847	11285	Protein Coding	67.5702	0.92101	0.283324	3.25073	0.00115109	0.0295569
	MC1R	ENSG00000258839	4157	protein_coding	23.2641	2.53594	0.717007	3.53684	0.000404943	0.0336566	DDX1	ENSG00000079785	1653	Protein Coding	87.0874	-0.895989	0.275714	-3.2497	0.00115525	0.0295569
	AGTPBP1	ENSG00000135049	23287	protein_coding	773.315	-0.879237	0.248755	-3.53455	0.000408475	0.0337821	RCN1	ENSG00000049449	5954	Protein Coding	154.312	0.803593	0.247318	3.24923	0.00115717	0.0295569
	ZFHX4	ENSG00000091656	79776	protein_coding	276.503	-1.48801	0.421281	-3.53211	0.000412261	0.0339272	MFAP4	ENSG00000166482	4239	Protein Coding	31.3931	1.28733	0.396387	3.24767	0.00116356	0.0295805
	HIPK1	ENSG00000163349	204851	protein_coding	591.756	0.709783	0.201056	3.53027	0.000415136	0.0339964	SPOCK3	ENSG00000196104	50859	Protein Coding	200.082	-1.57944	0.486898	-3.24388	0.00117912	0.0298362
	PLEKHA1	ENSG00000107679	59338	protein_coding	171.925	-0.99103	0.280852	-3.52865	0.00041768	0.0340378	NPIPA2	ENSG00000254852	642799	Protein Coding	1337.05	1.6228	0.501062	3.23872	0.00120065	0.0302397
	RCN1	ENSG00000049449	5954	protein_coding	69.3594	1.0004	0.284164	3.52049	0.000430753	0.0349328	STIM2	ENSG00000109689	57620	Protein Coding	100.918	1.36786	0.423169	3.23241	0.00122749	0.0307726
	LRRC8A	ENSG00000136802	56262	protein_coding	451.964	1.08485	0.30841	3.51756	0.000435526	0.0351493	CIAO1	ENSG00000144021	9391	Protein Coding	64.6287	-0.857943	0.265673	-3.22932	0.00124084	0.0309637
	HSD17B4	ENSG00000133835	3295	protein_coding	429.179	-0.86806	0.24715	-3.51228	0.000444275	0.0355238	GGA1	ENSG00000100083	26088	Protein Coding	512.127	1.30209	0.404494	3.21906	0.00128613	0.0316564
	LPGAT1	ENSG00000123684	9926	protein_coding	418.627	-0.74336	0.211651	-3.5122	0.000444419	0.0355238	KLF2	ENSG00000127528	10365	Protein Coding	263.431	1.43748	0.446271	3.22109	0.00127705	0.0316564
	LINC00920	ENSG00000246898	NA	lincR-	3.92376	-5.30463	1.51115	-3.51034	0.000447539	0.0356028	SELL	ENSG00000188404	6402	Protein Coding	36.1969	-1.56269	0.485423	-3.21924	0.0012853	0.0316564
	ARHGEF11	ENSG00000132694	9826	protein_coding	297.336	0.969157	0.276764	3.50174	0.000462225	0.0359159	CARM1	ENSG00000142453	10498	Protein Coding	48.0617	0.860764	0.268096	3.21065	0.00132435	0.0320151
	GADD45A	ENSG00000116717	1647	protein_coding	41.278	2.5695	0.733582	3.50268	0.000460601	0.0359159	CRISPLD2	ENSG00000103196	83716	Protein Coding	59.4345	1.28805	0.400882	3.21305	0.00131335	0.0320151
	MAP3K14	ENSG00000006062	9020	protein_coding	41.4322	0.971907	0.277277	3.50518	0.000456299	0.0359159	EMP3	ENSG00000142227	2014	Protein Coding	63.7086	1.3018	0.405351	3.21155	0.00132022	0.0320151
	MAPRE3	ENSG00000084764	22924	protein_coding	189.986	0.840464	0.239693	3.50642	0.000454183	0.0359159	PHC3	ENSG00000173889	80012	Protein Coding	302.953	0.824969	0.256725	3.21344	0.00131156	0.0320151
	SEMA6B	ENSG00000167680	10501	protein_coding	100.449	1.40269	0.400483	3.5025	0.000460909	0.0359159	TRIM8	ENSG00000171206	81603	Protein Coding	645.263	0.97787	0.304871	3.20749	0.001339	0.0322253
	PGAM2	ENSG00000164708	5224	protein_coding	64.6176	1.90597	0.544566	3.49998	0.000465293	0.035987	LDLRAD4	ENSG00000168675	753	Protein Coding	77.4677	-0.951912	0.297222	-3.2027	0.00136145	0.0326206
	FAM192A	ENSG00000172775	80011	protein_coding	326.026	-0.643213	0.184131	-3.49323	0.000477218	0.0365707	DNAJB4	ENSG00000162616	11080	Protein Coding	178.787	1.65661	0.518164	3.19708	0.00138824	0.033116
	ZNF536	ENSG00000198597	9745	protein_coding	404.944	-0.856297	0.245068	-3.49412	0.000475636	0.0365707	ADCK2	ENSG00000133597	90956	Protein Coding	42.0946	-1.02414	0.320826	-3.19219	0.00141199	0.0333883
	PPP1R16B	ENSG00000101445	26051	protein_coding	575.719	-0.679055	0.194626	-3.48902	0.000484797	0.0366471	C5orf30	ENSG00000181751	90355	Protein Coding	75.2702	-0.837374	0.262252	-3.19301	0.001408	0.0333883
	ZCRB1	ENSG00000139168	85437	protein_coding	193.431	-0.952409	0.272807	-3.49115	0.000480942	0.0366471	CLIP1	ENSG00000130779	6249	Protein Coding	100.929	1.37705	0.432199	3.18615	0.0014418	0.0338428
	ZSCAN12P1	ENSG00000219891	NA	transcribed_unprocessed_pseudogene	14.5106	-2.58282	0.74018	-3.48945	0.000484017	0.0366471	PFDN2	ENSG00000143256	5202	Protein Coding	40.8107	-0.961081	0.30168	-3.18577	0.00144371	0.0338428
	ASUN	-	NA	-	119.213	-1.16023	0.332718	-3.48713	0.000488235	0.0367408	AP3S2	ENSG00000157823	10239	Protein Coding	107.102	-0.636325	0.19986	-3.18385	0.00145332	0.0339213
	ADCY2	ENSG00000078295	108	protein_coding	204.535	1.14046	0.327605	3.4812	0.000499177	0.0371307	SHTN1	ENSG00000187164	57698	Protein Coding	878.224	-1.50456	0.4728	-3.18223	0.00146144	0.0339644
	ITGA7	ENSG00000135424	3679	protein_coding	90.3891	1.27726	0.367329	3.47716	0.000506752	0.0371307	AKTIP	ENSG00000166971	64400	Protein Coding	61.6112	-0.963999	0.303572	-3.17552	0.00149568	0.0341735
	PLXNC1	ENSG00000136040	10154	protein_coding	114.173	1.32317	0.380477	3.47765	0.000505835	0.0371307	ARHGEF12	ENSG00000196914	23365	Protein Coding	878.326	0.882919	0.277783	3.17845	0.00148067	0.0341735
	SOX9	ENSG00000125398	6662	protein_coding	289.227	1.20736	0.347218	3.47725	0.000506591	0.0371307	TMEM87B	ENSG00000153214	84910	Protein Coding	102.044	0.878033	0.27643	3.17633	0.00149151	0.0341735
	TRAF4	ENSG00000076604	9618	protein_coding	60.5505	-1.32728	0.381211	-3.48175	0.000498154	0.0371307	WDR26	ENSG00000162923	80232	Protein Coding	319.622	0.765431	0.240915	3.17718	0.00148716	0.0341735
	WNK2	ENSG00000165238	65268	protein_coding	270.66	1.28236	0.368538	3.47958	0.000502192	0.0371307	ATPAF1	ENSG00000123472	64756	Protein Coding	144.364	-1.02929	0.324665	-3.17032	0.00152271	0.0343619
	EIF4EBP2	ENSG00000148730	1979	protein_coding	355.08	0.562795	0.162434	3.46477	0.000530693	0.0383742	FAT2	ENSG00000086570	2196	Protein Coding	70.5754	3.36885	1.06382	3.16676	0.00154145	0.0343619
	GALNT2	ENSG00000143641	2590	protein_coding	136.496	0.786973	0.227008	3.46671	0.000526866	0.0383742	LARP4	ENSG00000161813	113251	Protein Coding	148.304	1.13595	0.358857	3.16547	0.00154835	0.0343619
	NAPEPLD	ENSG00000161048	222236	protein_coding	194.981	-0.676058	0.19525	-3.46253	0.000535131	0.0383742	MYH14	ENSG00000105357	79784	Protein Coding	47.7353	-0.922425	0.291332	-3.16624	0.00154426	0.0343619
	S100A6	ENSG00000197956	6277	protein_coding	131.294	1.12216	0.324092	3.46249	0.000535208	0.0383742	PDCL3	ENSG00000115539	79031	Protein Coding	43.96	-0.960362	0.303268	-3.16671	0.00154174	0.0343619
	TRAF7	ENSG00000131653	84231	protein_coding	88.9839	0.916466	0.264466	3.46535	0.000529546	0.0383742	RNF152	ENSG00000176641	220441	Protein Coding	259.314	1.38178	0.435971	3.16943	0.00152737	0.0343619
	RABEP1	ENSG00000029725	9135	protein_coding	679.402	-0.551011	0.159405	-3.45667	0.000546892	0.0390443	SUN2	ENSG00000100242	25777	Protein Coding	157.506	-1.19374	0.376484	-3.17077	0.00152034	0.0343619
	GALNT1	ENSG00000141429	2589	protein_coding	91.597	-0.901124	0.261111	-3.45111	0.000558285	0.0396097	PEX26	ENSG00000215193	55670	Protein Coding	64.8877	0.674959	0.213345	3.1637	0.00155776	0.0344297
	PLCD1	ENSG00000187091	5333	protein_coding	61.0828	1.12071	0.324798	3.4505	0.000559553	0.0396097	AGPAT5	ENSG00000284980	55326	Protein Coding	406.979	0.912022	0.28869	3.15918	0.00158215	0.0344839
	C1S	ENSG00000182326	716	protein_coding	51.0676	1.81988	0.527892	3.44745	0.000565904	0.0398902	MAP3K8	ENSG00000107968	1326	Protein Coding	77.5072	1.3182	0.417499	3.15736	0.00159205	0.0344839
	PODNL1	ENSG00000132000	79883	protein_coding	7.26113	2.90322	0.842797	3.44474	0.000571609	0.0401231	RTN4	ENSG00000115310	57142	Protein Coding	959.163	-0.932066	0.294922	-3.16039	0.0015756	0.0344839
	FRS2	ENSG00000166225	10818	protein_coding	252.907	-0.612235	0.177814	-3.44313	0.000575029	0.0401943	U2AF1	ENSG00000160201	7307	Protein Coding	339.515	0.501823	0.158918	3.15774	0.00158996	0.0344839
	IL18	ENSG00000150782	3606	protein_coding	21.4235	-2.54265	0.739645	-3.43766	0.000586767	0.0408439	ZIC1	ENSG00000152977	7545	Protein Coding	298.314	2.07002	0.65497	3.16049	0.00157506	0.0344839
	DLGAP4	ENSG00000080845	22839	protein_coding	134.075	0.712678	0.20748	3.43493	0.000592703	0.0410859	IQCG	ENSG00000114473	84223	Protein Coding	77.7328	1.17601	0.372963	3.15315	0.00161519	0.0347074
	RYR3	ENSG00000198838	6263	protein_coding	518.031	1.19702	0.348787	3.43194	0.000599287	0.0412004	SENP2	ENSG00000163904	59343	Protein Coding	291.384	0.854338	0.270927	3.15339	0.00161387	0.0347074
	SNORA5C	ENSG00000201772	NA	snoR-	4.24999	-3.90001	1.13607	-3.43289	0.000597194	0.0412004	ABCA2	ENSG00000107331	20	Protein Coding	492.295	-1.45444	0.461452	-3.15189	0.0016222	0.0347201
	LRIG1	ENSG00000144749	26018	protein_coding	443.696	0.964366	0.281933	3.42055	0.000624952	0.0426822	EPB41	ENSG00000159023	2035	Protein Coding	202.155	1.89796	0.603101	3.147	0.00164955	0.0351666
	TMEM87A	ENSG00000103978	25963	protein_coding	150.03	-0.932264	0.272583	-3.42011	0.000625952	0.0426822	CEP97	ENSG00000182504	79598	Protein Coding	124.072	-0.694633	0.220862	-3.1451	0.00166028	0.0352565
	GRM3	ENSG00000198822	2913	protein_coding	460.05	-1.37484	0.402651	-3.41446	0.000639087	0.0434008	EMP1	ENSG00000134531	2012	Protein Coding	221.345	1.72781	0.549743	3.14294	0.00167258	0.0353789
	KCND1	ENSG00000102057	3750	protein_coding	32.0288	1.33044	0.390075	3.41072	0.000647904	0.0438214	PLP1	ENSG00000123560	5354	Protein Coding	1723.3	-2.085	0.66366	-3.14166	0.00167991	0.0353957
	RAP1GDS1	ENSG00000138698	5910	protein_coding	273.786	-0.899674	0.264148	-3.40594	0.000659368	0.0444169	CSDE1	ENSG00000009307	7812	Protein Coding	215.419	-0.871828	0.278641	-3.12886	0.00175484	0.0367106
	SSH1	ENSG00000084112	54434	protein_coding	187.772	0.818715	0.240467	3.40469	0.000662382	0.0444408	IL1RL1	ENSG00000115602	9173	Protein Coding	57.8464	2.7143	0.867687	3.1282	0.0017588	0.0367106
	TBC1D1	ENSG00000065882	23216	protein_coding	127.847	0.640481	0.188295	3.40148	0.000670221	0.0447868	SSR2	ENSG00000163479	6746	Protein Coding	36.023	-0.849442	0.271599	-3.12756	0.00176265	0.0367106
	FBXL4	ENSG00000112234	26235	protein_coding	131.099	-0.65781	0.193538	-3.39886	0.000676667	0.0450374	STMN1	ENSG00000117632	3925	Protein Coding	247.168	-1.36495	0.436648	-3.12598	0.00177217	0.0367673
	FAM182B	ENSG00000175170	NA	protein_coding	11.0255	2.20136	0.648405	3.39503	0.00068621	0.0454914	NDUFA6	ENSG00000273397	4700	Protein Coding	80.7767	-0.944758	0.302437	-3.12382	0.00178519	0.0368963
	C11orf96	ENSG00000187479	387763	protein_coding	26.838	2.69594	0.795276	3.38994	0.000699081	0.0461614	TPM1	ENSG00000140416	7168	Protein Coding	250.608	1.04699	0.335413	3.12149	0.0017994	0.0370485
	GBP5	ENSG00000154451	115362	protein_coding	6.57164	-4.08067	1.20552	-3.38498	0.000711841	0.0468189	NFXL1	ENSG00000170448	152518	Protein Coding	97.4212	0.746558	0.239794	3.11333	0.00184991	0.0379442
	ANGPTL6	ENSG00000130812	83854	protein_coding	4.97361	-4.72384	1.3966	-3.38239	0.000718568	0.0468922	ACYP2	ENSG00000170634	98	Protein Coding	65.2706	-0.914672	0.294059	-3.11051	0.00186764	0.0381633
	GALNT16	ENSG00000100626	57452	protein_coding	82.2641	1.4154	0.418446	3.38251	0.000718261	0.0468922	ZNF428	ENSG00000131116	126299	Protein Coding	567.978	0.794326	0.255563	3.10814	0.00188269	0.0383261
	TCEAL4	ENSG00000133142	79921	protein_coding	294.916	-0.787912	0.23342	-3.37552	0.000736768	0.0477072	BCL7B	ENSG00000106635	9275	Protein Coding	46.15	0.838277	0.270158	3.10291	0.00191628	0.0385748
	TNFSF10	ENSG00000121858	8743	protein_coding	22.5029	-2.22747	0.659694	-3.37651	0.00073411	0.0477072	FLNB	ENSG00000136068	2317	Protein Coding	383.617	0.884573	0.285048	3.10325	0.0019141	0.0385748
	CHI3L1	ENSG00000133048	1116	protein_coding	282.254	3.29932	0.979208	3.36938	0.000753385	0.0480384	SATB1	ENSG00000182568	6304	Protein Coding	33.2437	1.26394	0.407146	3.10439	0.00190669	0.0385748
	FGF2	ENSG00000138685	2247	protein_coding	119.607	1.44415	0.428512	3.37015	0.000751264	0.0480384	NCOA4	ENSG00000266412	8031	Protein Coding	100.888	-0.986441	0.318608	-3.0961	0.00196084	0.0391807
	MCMDC2	ENSG00000178460	157777	protein_coding	5.98765	-4.46631	1.32444	-3.37223	0.000745629	0.0480384	USH1C	ENSG00000006611	10083	Protein Coding	50.8438	-1.76596	0.570214	-3.09702	0.00195477	0.0391807
	PLCD3	ENSG00000161714	113026	protein_coding	216.657	1.14568	0.339921	3.37043	0.000750506	0.0480384	DNAH17	ENSG00000187775	8632	Protein Coding	64.5101	-1.4351	0.464186	-3.09165	0.00199046	0.0395625
	AGPS	ENSG00000018510	8540	protein_coding	191.599	-0.598114	0.177951	-3.36112	0.000776262	0.0489367	SH3BP4	ENSG00000130147	23677	Protein Coding	56.5659	-1.00555	0.32554	-3.08887	0.00200918	0.0395625
	IGDCC4	ENSG00000103742	57722	protein_coding	64.3716	1.88309	0.560236	3.36125	0.000775918	0.0489367	TAF9B	ENSG00000187325	51616	Protein Coding	76.3354	-0.702902	0.227509	-3.08956	0.00200453	0.0395625
	SFTPC	ENSG00000168484	6440	protein_coding	5.96358	-4.42724	1.31707	-3.36144	0.000775378	0.0489367	TRIP10	ENSG00000125733	9322	Protein Coding	91.4921	0.797215	0.258002	3.08996	0.00200186	0.0395625
	CELF2	ENSG00000048740	10659	protein_coding	335.466	0.938918	0.279546	3.35872	0.00078304	0.0491785	KIF13A	ENSG00000137177	63971	Protein Coding	139.298	-1.02929	0.335126	-3.07136	0.00213084	0.0417837
	NFYB	ENSG00000120837	4801	protein_coding	117.296	-0.961488	0.286501	-3.35597	0.000790871	0.0494842	MOBP	ENSG00000168314	4336	Protein Coding	1018.29	-1.91021	0.622565	-3.06829	0.00215284	0.0417837
	HILPDA	ENSG00000135245	29923	protein_coding	125.807	2.04616	0.610134	3.35362	0.000797623	0.0497205	TPD52	ENSG00000076554	7163	Protein Coding	77.4416	-0.942125	0.306959	-3.06922	0.00214617	0.0417837
	REPS2	ENSG00000169891	9185	protein_coding	354.393	-0.755601	0.225419	-3.35198	0.000802351	0.0498293	ZDHHC20	ENSG00000180776	253832	Protein Coding	397.922	-1.82018	0.593134	-3.06875	0.00214954	0.0417837
											ANP32E	ENSG00000143401	81611	Protein Coding	1119.82	1.45679	0.475692	3.06246	0.00219528	0.0424393
											OPALIN	ENSG00000197430	93377	Protein Coding	195.156	-1.91734	0.626274	-3.0615	0.0022023	0.0424393
											PSD4	ENSG00000125637	23550	Protein Coding	52.8397	1.1077	0.362058	3.05945	0.00221744	0.0425795
											GADD45B	ENSG00000099860	4616	Protein Coding	344.431	1.48304	0.485467	3.05486	0.00225162	0.0430831
											ADRA1A	ENSG00000120907	148	Protein Coding	48.4391	1.10454	0.36222	3.04937	0.0022932	0.0437243
											DYRK1A	ENSG00000157540	1859	Protein Coding	416.836	0.812393	0.267167	3.04077	0.00235973	0.0446781
											NACAD	ENSG00000136274	23148	Protein Coding	254.65	-0.96709	0.318005	-3.04112	0.00235704	0.0446781
											NDUFV3	ENSG00000160194	4731	Protein Coding	39.3754	-0.924194	0.304393	-3.03619	0.00239589	0.0452048
											MAPK11	ENSG00000185386	5600	Protein Coding	71.5143	1.66502	0.549179	3.03184	0.00243068	0.0455438
											OCRL	ENSG00000122126	4952	Protein Coding	154.737	0.781801	0.257831	3.03223	0.00242755	0.0455438
											IER2	ENSG00000160888	9592	Protein Coding	139.29	1.10987	0.366345	3.02957	0.00244905	0.0455726
											SCGN	ENSG00000079689	10590	Protein Coding	42.7938	2.77387	0.91555	3.02973	0.00244771	0.0455726
											LETMD1	ENSG00000050426	25875	Protein Coding	31.9753	-0.910944	0.301207	-3.02432	0.00249195	0.0462121
											RFX4	ENSG00000111783	5992	Protein Coding	112.16	1.41098	0.46677	3.02286	0.00250395	0.0462761
											PLD1	ENSG00000075651	5337	Protein Coding	148.12	-1.34611	0.44555	-3.02124	0.00251738	0.046366
											NDE1	ENSG00000072864	54820	Protein Coding	156.508	-1.09215	0.361714	-3.01938	0.00253296	0.0464224
											ZNF280B	ENSG00000275004	140883	Protein Coding	39.9404	1.18498	0.392531	3.01882	0.00253759	0.0464224
											EPS15	ENSG00000085832	2060	Protein Coding	55.9564	-1.07259	0.355543	-3.01677	0.0025548	0.0465799
											RTKN	ENSG00000114993	6242	Protein Coding	206.564	-1.18452	0.392857	-3.01513	0.0025687	0.0466175
											ZNF343	ENSG00000088876	79175	Protein Coding	99.7215	0.707976	0.234857	3.01449	0.00257408	0.0466175
											ANOS1	ENSG00000011201	3730	Protein Coding	44.0759	1.26507	0.420652	3.00739	0.00263499	0.0470906
											CETN2	ENSG00000147400	1069	Protein Coding	144.596	1.32313	0.439811	3.0084	0.00262624	0.0470906
											CLN8	ENSG00000182372	2055	Protein Coding	56.3356	-0.985007	0.327267	-3.00979	0.00261427	0.0470906
											TMIE	ENSG00000181585	259236	Protein Coding	51.1282	1.37651	0.457582	3.00823	0.00262771	0.0470906
											CST3	ENSG00000101439	1471	Protein Coding	275.976	-1.12497	0.37453	-3.00369	0.00266725	0.0475104
											AP1AR	ENSG00000138660	55435	Protein Coding	230.208	0.838024	0.279307	3.00037	0.0026965	0.0477175
											CHMP4A	ENSG00000285302	29082	Protein Coding	1064.02	0.741642	0.247115	3.0012	0.00268917	0.0477175
											MAL	ENSG00000172005	4118	Protein Coding	213.359	-1.3291	0.443448	-2.99719	0.00272484	0.0479058
											TBC1D16	ENSG00000167291	125058	Protein Coding	65.9819	0.995531	0.332074	2.99792	0.00271831	0.0479058
											PRKAR1A	ENSG00000108946	5573	Protein Coding	67.6571	-0.826432	0.27605	-2.99378	0.00275547	0.0482876
											ALDH1L2	ENSG00000136010	160428	Protein Coding	34.3143	1.4812	0.495655	2.98837	0.00280471	0.0487105
											RPS6	ENSG00000137154	6194	Protein Coding	346.857	-0.819725	0.274324	-2.98816	0.00280659	0.0487105
											SOX10	ENSG00000100146	6663	Protein Coding	398.241	-1.26449	0.422952	-2.98968	0.00279274	0.0487105
											TMEM14A	ENSG00000096092	28978	Protein Coding	91.0776	-1.1215	0.375785	-2.98441	0.00284127	0.0491549
														232
													0.287091

## Sheet: Table S4
	Genes Info			Differential Expression Cohort 1							Differential Expression Cohort 2							Combined P values			Averaged Log2 FC
	Symbol	Ensembl ID	Entrez ID	Base Mean	Log2 (FC)	Log2 (FC) SE	Stat	p	adj p	P_1Tail	Base Mean	Log2 (FC)	Log2 (FC) SE	Stat	p	adj p	P_1Tail	P_Combined_1Tail	P_Combined	Adj P Combined
	ACTN1	ENSG00000072110	87	120.266	1.30903	0.276902	4.72741	2.27e-06	0.0136473	1.14e-06	152.163	1.05545	0.276609	3.81567	0.000135812	0.197683	6.79e-05	5.96e-08	1.19e-07	0.00143738	1.18224
	EMP1	ENSG00000134531	2012	59.7776	1.63577	0.364904	4.48275	7.37e-06	0.0163181	3.68e-06	240.88	1.25441	0.371199	3.37936	0.000726556	0.485785	0.000363278	2.91e-07	5.82e-07	0.00350702	1.44509
	NFIL3	ENSG00000165030	4783	68.5251	1.01902	0.263604	3.86572	0.000110762	0.0458487	5.54e-05	21.4571	1.56747	0.451025	3.47536	0.000510169	0.4129	0.000255085	1.22e-06	2.43e-06	0.00978523	1.29325
	PI15	ENSG00000137558	51050	13.1203	1.08581	0.477306	2.27486	0.0229141	0.373939	0.0114571	11.5104	2.27259	0.513912	4.42214	9.77e-06	0.0506411	4.89e-06	3e-06	5.99e-06	0.0180598	1.6792
	TUBB6	ENSG00000176014	84617	31.1357	1.42573	0.310926	4.58543	4.53e-06	0.0147781	2.27e-06	0.695621	1.88538	1.10386	1.70798	0.0876399	0.999973	0.0438199	4.5e-06	9e-06	0.0216926	1.65555
	VIM	ENSG00000026025	7431	297.903	0.701025	0.263352	2.66193	0.0077693	0.253651	0.00388465	1841.96	1.24039	0.311835	3.97771	6.96e-05	0.145213	3.48e-05	5.41e-06	1.08e-05	0.0216926	0.970708
	COL4A1	ENSG00000187498	1282	94.9788	1.42355	0.376845	3.77756	0.000158375	0.0556261	7.92e-05	71.6586	1.00756	0.352587	2.85762	0.00426832	0.7636	0.00213416	6.3e-06	1.26e-05	0.0216926	1.21556
	NFKBIA	ENSG00000100906	4792	280.164	0.672449	0.172506	3.89813	9.69e-05	0.0414965	4.85e-05	8.00583	0.931555	0.356361	2.61408	0.00894693	0.883157	0.00447346	7.5e-06	1.5e-05	0.0220087	0.802002
	MAT2A	ENSG00000168906	4144	766.718	0.640564	0.233596	2.74218	0.00610326	0.238864	0.00305163	1065.14	0.901581	0.239038	3.7717	0.000162137	0.197683	8.11e-05	8.21e-06	1.64e-05	0.0220087	0.771072
	AEBP1	ENSG00000106624	165	238.3	1.63811	0.345621	4.73961	2.14e-06	0.0136473	1.07e-06	14.6819	0.327899	0.437482	0.749514	0.453547	0.999973	0.226774	9.69e-06	1.94e-05	0.0224257	0.983003
	UQCRC1	ENSG00000010256	7384	132.528	-0.562495	0.151827	-3.70485	0.000211515	0.068984	0.999894	238.274	-0.52886	0.197684	-2.67528	0.00746671	0.818849	0.996267	0.999989	2.29e-05	0.0224257	-0.545678
	RFTN1	ENSG00000131378	23180	59.4209	1.23752	0.34276	3.61044	0.000305674	0.0803879	0.000152837	75.979	0.677529	0.243689	2.7803	0.00543084	0.77239	0.00271542	1.18e-05	2.37e-05	0.0224257	0.957523
	GPNMB	ENSG00000136235	10457	97.8575	0.750793	0.338096	2.22065	0.0263745	0.389728	0.0131872	33.0155	1.67036	0.419693	3.97995	6.89e-05	0.145213	3.45e-05	1.27e-05	2.54e-05	0.0224257	1.21058
	ANXA2	ENSG00000182718	302	49.6626	1.13916	0.348426	3.26946	0.00107754	0.124013	0.00053877	280.748	0.808179	0.258405	3.12757	0.00176257	0.558991	0.000881284	1.3e-05	2.6e-05	0.0224257	0.973671
	ADAMTS9	ENSG00000163638	56999	208.768	1.29664	0.423802	3.05955	0.00221668	0.160657	0.00110834	109.498	1.1636	0.35928	3.2387	0.00120076	0.506964	0.000600383	1.66e-05	3.32e-05	0.0266985	1.23012
	BAG3	ENSG00000151929	9531	515.622	1.83246	0.411207	4.45629	8.34e-06	0.0163181	4.17e-06	74.979	0.386003	0.399546	0.966104	0.333992	0.999973	0.166996	1.96e-05	3.92e-05	0.0285882	1.10923
	SERPINA5	ENSG00000188488	5104	19.3984	1.87042	0.469843	3.98096	6.86e-05	0.036162	3.43e-05	4.84444	0.817059	0.415822	1.96492	0.0494232	0.999973	0.0247116	2.02e-05	4.03e-05	0.0285882	1.34374
	MAP3K14	ENSG00000006062	9020	50.3276	0.846928	0.186186	4.54884	5.39e-06	0.0147781	2.7e-06	39.0344	0.127757	0.316686	0.40342	0.68664	0.999973	0.34332	2.88e-05	5.76e-05	0.0385573	0.487343
	PLEKHH3	ENSG00000068137	79990	40.4524	1.03817	0.236159	4.39607	1.1e-05	0.0188741	5.51e-06	6.01238	0.379926	0.545202	0.696853	0.485895	0.999973	0.242947	3.41e-05	6.81e-05	0.0395181	0.709049
	SNED1	ENSG00000162804	25992	130.517	1.01301	0.216846	4.67158	2.99e-06	0.0136473	1.49e-06	190.862	-0.0762608	0.514547	-0.14821	0.882177	0.999973	0.558911	3.59e-05	7.17e-05	0.0395181	0.468376
	DAO	ENSG00000110887	1610	226.559	0.25422	0.23198	1.09587	0.273137	0.749185	0.136569	9.5863	-1.89533	0.379877	-4.98933	6.06e-07	0.00627907	1	0.999964	7.24e-05	0.0395181	-0.820555
	IGFBP4	ENSG00000141753	3487	54.3782	1.32806	0.316019	4.20246	2.64e-05	0.0278209	1.32e-05	12.9187	0.397292	0.352651	1.12659	0.259917	0.999973	0.129959	3.7e-05	7.39e-05	0.0395181	0.862674
	IQGAP2	ENSG00000145703	10788	19.4964	0.923689	0.395327	2.33652	0.0194643	0.351538	0.00973213	9.06984	1.66218	0.470533	3.53254	0.000411589	0.370913	0.000205795	3.77e-05	7.54e-05	0.0395181	1.29293
	CD163	ENSG00000177575	9332	108.579	1.83084	0.4392	4.16858	3.07e-05	0.0299897	1.53e-05	62.7787	0.585739	0.525027	1.11564	0.264578	0.999973	0.132289	4.2e-05	8.4e-05	0.042216	1.20829
	POU6F1	ENSG00000184271	5463	144.537	0.584105	0.173035	3.37565	0.000736428	0.11115	0.000368214	66.9234	0.547547	0.222167	2.46457	0.0137178	0.95282	0.00685889	4.48e-05	8.96e-05	0.0432198	0.565826
	BCL6	ENSG00000113916	604	621.33	0.837963	0.209427	4.00122	6.3e-05	0.036162	3.15e-05	71.1816	0.352934	0.257263	1.37188	0.1701	0.999973	0.08505	4.99e-05	9.97e-05	0.0446433	0.595449
	SNCG	ENSG00000173267	6623	166.725	-1.11548	0.26383	-4.22803	2.36e-05	0.026911	0.999988	3.94211	-0.452502	0.536572	-0.843321	0.399049	0.999973	0.800476	0.99995	0.0001	0.0446433	-0.783992
	STON1	ENSG00000243244	11037	71.5798	0.964639	0.361325	2.66973	0.00759128	0.253651	0.00379564	485.795	1.05091	0.334093	3.14555	0.00165774	0.558991	0.000828872	5.28e-05	0.000105672	0.0455105	1.00777
	WWTR1	ENSG00000018408	25937	200.059	0.870568	0.272554	3.19411	0.00140262	0.1467	0.00070131	26.4947	0.869143	0.338093	2.57072	0.0101488	0.918769	0.00507438	5.81e-05	0.000116207	0.0479132	0.869856
	ITGA11	ENSG00000137809	22801	10.0707	1.84047	0.532926	3.45351	0.00055334	0.098437	0.00027667	14.7314	0.788083	0.3601	2.18851	0.0286325	0.999973	0.0143163	6.35e-05	0.000127015	0.0479132	1.31428
	SELL	ENSG00000188404	6402	45.0721	-0.447217	0.335643	-1.33242	0.182723	0.682105	0.908639	32.1039	-1.23902	0.314266	-3.94258	8.06e-05	0.151893	0.99996	0.999936	0.000127808	0.0479132	-0.843118
	FOSL2	ENSG00000075426	2355	194.378	1.47105	0.376293	3.90933	9.26e-05	0.0414965	4.63e-05	22.1464	0.612659	0.438211	1.39809	0.162085	0.999973	0.0810426	6.43e-05	0.000128513	0.0479132	1.04186
	CUTA	ENSG00000226492	51596	145.69	-0.601142	0.165838	-3.62487	0.000289102	0.0803879	0.999855	39.4003	-0.362924	0.190158	-1.90854	0.0563213	0.999973	0.971839	0.999934	0.000131117	0.0479132	-0.482033
	COL4A2	ENSG00000134871	1284	85.0408	1.31356	0.320656	4.09647	4.19e-05	0.0340648	2.1e-05	6.16793	0.446675	0.474819	0.940725	0.346846	0.999973	0.173423	6.81e-05	0.000136185	0.0483015	0.880117
	LDLRAD4	ENSG00000168675	753	405.104	-0.25213	0.119964	-2.10172	0.0355781	0.42675	0.982211	9.18628	-1.13381	0.326803	-3.46941	0.000521607	0.4129	0.999739	0.999928	0.000143852	0.0495631	-0.692971

## Sheet: Table_S5
	Genes Info			Differential Expression Cohort 1							Differential Expression Cohort 2							Combined P values				Cell Type
	Symbol	Ensembl ID	Entrez ID	Base Mean	Log2 (FC)	Log2 (FC) SE	Stat	p	adj p	P_1Tail	Base Mean	Log2 (FC)	Log2 (FC) SE	Stat	p	adj p	P_1Tail	P_Combined_1Tail	P_Combined	Adj P Combined	Averaged log2 FC
	GPNMB	ENSG00000136235	10457	87.5072	1.79756	0.564824	3.18252	0.00145998	0.30181	0.000729989	34.1164	1.7725	0.418121	4.23921	2.24e-05	0.0773854	1.12e-05	8.64108e-07	1.72822e-06	0.0199661	1.78503	M/OPC

## Sheet: Table_S6
	Genes Info			Differential Expression Cohort 1							Differential Expression Cohort 2							Combined P values
	Symbol	Ensembl ID	Entrez ID	Base Mean	Log2 (FC)	Log2 (FC) SE	Stat	p	adj p	P_1Tail	Base Mean	Log2 (FC)	Log2 (FC) SE	Stat	p	adj p	P_1Tail	P_Combined_1Tail	P_Combined	Adj P Combined	Averaged log2 FC
	PGAM2	ENSG00000164708	5224	64.6176	1.90597	0.544566	3.49998	0.000465293	0.035987	0.000232647	230.022	3.19303	0.579161	5.5132	3.52e-08	4.77e-05	1.76e-08	1.35e-08	2.7e-08	5.59e-05	2.5495
	ST5	ENSG00000166444	6764	140.163	1.21593	0.243675	4.98997	6.04e-07	0.000776043	3.02e-07	79.4009	1.14596	0.292172	3.92221	8.77e-05	0.00674005	4.39e-05	2.4e-08	4.81e-08	5.59e-05	1.18095
	STON1	ENSG00000243244	11037	59.57	1.55989	0.479018	3.25643	0.00112822	0.0569401	0.000564112	433.908	2.17672	0.380086	5.72691	1.02e-08	2.66e-05	5.1e-09	1.14e-08	2.28e-08	5.59e-05	1.8683
	RFTN1	ENSG00000131378	23180	53.0433	2.42255	0.489481	4.94922	7.45e-07	0.000864201	3.73e-07	66.8998	1.34476	0.335683	4.00606	6.17e-05	0.00597004	3.09e-05	2.24e-08	4.48e-08	5.59e-05	1.88366
	ACTN1	ENSG00000072110	87	101.733	1.93919	0.464002	4.17926	2.92e-05	0.00932692	1.46e-05	141.214	1.90486	0.419779	4.53778	5.68e-06	0.00154009	2.84e-06	4.31e-08	8.61e-08	6.95e-05	1.92202
	MMP14	ENSG00000157227	4323	68.0182	1.74027	0.459816	3.78471	0.000153887	0.0204034	7.69e-05	270.406	2.1282	0.437818	4.86093	1.17e-06	0.000575161	5.85e-07	4.49e-08	8.98e-08	6.95e-05	1.93424
	ITGB4	ENSG00000132470	3691	425.361	1.4906	0.386522	3.85645	0.000115047	0.0177932	5.75e-05	109.863	1.65034	0.364453	4.52828	5.95e-06	0.00154009	2.98e-06	9.13e-08	1.83e-07	0.00012123	1.57047
	MAPK4	ENSG00000141639	5596	274.832	1.56069	0.264467	5.90127	3.61e-09	6.03e-05	1.8e-09	53.5343	0.401998	0.437188	0.919507	0.35783	0.64502	0.178915	1.44e-07	2.89e-07	0.000167745	0.981343
	OMG	ENSG00000126861	4974	431.926	-1.38448	0.453587	-3.05229	0.00227099	0.0803796	0.998865	56.9374	-2.18485	0.464105	-4.70765	2.51e-06	0.000969222	0.999999	1	6.04e-07	0.000233636	-1.78466
	FAM107A	ENSG00000168309	11170	2370.59	0.847863	0.3288	2.57866	0.00991837	0.156365	0.00495918	2751.91	1.75397	0.344352	5.09353	3.51e-07	0.000271874	1.76e-07	2.27e-07	4.55e-07	0.000233636	1.30092
	TTLL7	ENSG00000137941	79739	1033.82	-1.20968	0.305399	-3.96097	7.46e-05	0.0141531	0.999963	279.299	-1.57634	0.396829	-3.97233	7.12e-05	0.00624248	0.999964	1	5.79e-07	0.000233636	-1.39301
	PAIP2B	ENSG00000124374	400961	1164.36	-1.74695	0.466314	-3.74629	0.000179469	0.0227137	0.99991	767.551	-1.69263	0.406698	-4.1619	3.16e-05	0.00434665	0.999984	1	6.01e-07	0.000233636	-1.71979
	NDUFA1	ENSG00000125356	4694	78.8144	-1.19321	0.356766	-3.34452	0.000824256	0.0501301	0.999588	155.815	-1.12852	0.25807	-4.37293	1.23e-05	0.0025532	0.999994	1	8.47e-07	0.000302796	-1.16087
	BCL6	ENSG00000113916	604	538.192	1.66723	0.312672	5.33222	9.7e-08	0.000202599	4.85e-08	64.3711	0.494939	0.390338	1.26798	0.204807	0.492682	0.102403	6.79e-07	1.36e-06	0.000392676	1.08109
	DLG2	ENSG00000150672	1740	1019.2	-1.07104	0.22708	-4.71658	2.4e-06	0.00182131	0.999999	72.1283	-1.1832	0.480009	-2.46496	0.0137029	0.111246	0.993149	0.999999	1.74e-06	0.000392676	-1.12712
	GAS2	ENSG00000148935	2620	22.6834	-2.72057	0.656214	-4.14586	3.39e-05	0.0100994	0.999983	68.6315	-1.57255	0.474161	-3.31649	0.000911563	0.0257089	0.999544	0.999999	1.67e-06	0.000392676	-2.14656
	CD163	ENSG00000177575	9332	93.4153	3.27222	0.676223	4.83897	1.31e-06	0.00113537	6.53e-07	64.3304	1.81812	0.761605	2.38722	0.0169763	0.123891	0.00848816	6.83e-07	1.37e-06	0.000392676	2.54517
	TRIM2	ENSG00000109654	23321	2647.35	-0.872501	0.212368	-4.10844	3.98e-05	0.0107332	0.99998	175.687	-1.46214	0.438075	-3.33765	0.000844891	0.0247302	0.999578	0.999999	1.76e-06	0.000392676	-1.16732
	AZIN2	ENSG00000142920	113451	63.5634	-1.3186	0.31571	-4.1766	2.96e-05	0.00932692	0.999985	135.85	-1.00571	0.296622	-3.39055	0.000697515	0.0224824	0.999651	0.999999	1.3e-06	0.000392676	-1.16215
	DCP2	ENSG00000172795	167227	128.74	0.545303	0.423211	1.28849	0.197576	0.553762	0.0987878	91.919	1.4447	0.273885	5.27486	1.33e-07	0.000143888	6.65e-08	8.04e-07	1.61e-06	0.000392676	0.995004
	MTURN	ENSG00000180354	222166	11982.6	-1.52007	0.471355	-3.22489	0.00126022	0.0606723	0.99937	1392.44	-1.73169	0.412649	-4.19652	2.71e-05	0.00396679	0.999986	0.999999	1.78e-06	0.000392676	-1.62588
	F3	ENSG00000117525	2152	70.7373	2.56403	0.56181	4.56387	5.02e-06	0.00280889	2.51e-06	104.396	1.63291	0.615601	2.65255	0.00798873	0.0872157	0.00399437	9.83e-07	1.97e-06	0.000415292	2.09847
	ATP1B2	ENSG00000129244	482	1155.44	1.88202	0.346141	5.43715	5.41e-08	0.000129206	2.71e-08	786.202	0.160362	0.428526	0.374219	0.708242	0.865522	0.354121	1.26e-06	2.51e-06	0.000491206	1.02119
	POU6F1	ENSG00000184271	5463	130.677	0.933455	0.295925	3.15436	0.00160851	0.0687601	0.000804253	62.0457	1.23937	0.300656	4.12223	3.75e-05	0.00472508	1.88e-05	1.27e-06	2.54e-06	0.000491206	1.08641
	GSE1	ENSG00000131149	23199	167.353	1.06345	0.381429	2.78805	0.00530257	0.120034	0.00265129	76.4686	1.30518	0.3011	4.33469	1.46e-05	0.00292738	7.3e-06	1.49e-06	2.98e-06	0.0005535	1.18431
	RFX4	ENSG00000111783	5992	136.145	1.90482	0.458806	4.15168	3.3e-05	0.0100994	1.65e-05	112.16	1.41098	0.46677	3.02286	0.00250395	0.0462761	0.00125198	1.55e-06	3.1e-06	0.000554459	1.6579
	GRM3	ENSG00000198822	2913	460.05	-1.37484	0.402651	-3.41446	0.000639087	0.0434008	0.99968	32.5226	-1.54753	0.41114	-3.76399	0.000167223	0.0093352	0.999916	0.999998	3.66e-06	0.000617097	-1.46118
	MAOB	ENSG00000069535	4129	152.23	1.48525	0.517812	2.86831	0.00412671	0.1059	0.00206336	1087.14	1.72603	0.410777	4.20187	2.65e-05	0.00396679	1.33e-05	1.86e-06	3.72e-06	0.000617097	1.60564
	AIF1L	ENSG00000126878	83543	817.255	-1.16801	0.45705	-2.55555	0.0106021	0.15998	0.994699	409.345	-1.58605	0.368506	-4.30399	1.68e-05	0.0032442	0.999992	0.999997	5.13e-06	0.000793953	-1.37703
	PIRT	ENSG00000233670	644139	71.3605	2.25264	0.547737	4.11264	3.91e-05	0.0107128	1.96e-05	56.2848	1.30357	0.458138	2.84537	0.00443594	0.0635466	0.00221797	2.51e-06	5.03e-06	0.000793953	1.77811
	TPST1	ENSG00000169902	8460	46.1724	0.993895	0.371482	2.67548	0.00746214	0.138131	0.00373107	145.726	1.68662	0.401508	4.20072	2.66e-05	0.00396679	1.33e-05	2.75e-06	5.5e-06	0.000824484	1.34026
	SORBS1	ENSG00000095637	10580	1274.26	1.23041	0.254695	4.83089	1.36e-06	0.00113537	6.8e-07	45.5345	0.651914	0.456965	1.42662	0.15369	0.428433	0.0768452	2.99e-06	5.99e-06	0.000869109	0.94116
	CCNT1	ENSG00000129315	904	178.35	0.212931	0.195176	1.09097	0.275286	0.632369	0.137643	104.838	1.22217	0.247347	4.94109	7.77e-07	0.000467405	3.89e-07	3.18e-06	6.36e-06	0.000895879	0.717548
	BMPR1B	ENSG00000138696	658	113.035	1.73824	0.35941	4.83637	1.32e-06	0.00113537	6.61e-07	88.6518	0.551816	0.424751	1.29915	0.193892	0.481609	0.0969458	3.48e-06	6.97e-06	0.000935875	1.14503
	DAAM1	ENSG00000100592	23002	119.732	1.10284	0.310324	3.55382	0.000379681	0.0325493	0.000189841	51.7939	1.22565	0.365374	3.3545	0.000795087	0.0240525	0.000397544	3.63e-06	7.26e-06	0.000935875	1.16424
	DRC1	ENSG00000157856	92749	4.49374	0.403308	1.45193	0.277773	0.781187	0.927805	0.390593	124.729	2.38817	0.462682	5.16157	2.45e-07	0.000221009	1.23e-07	3.73e-06	7.45e-06	0.000935875	1.39574
	OSBPL1A	ENSG00000141447	114876	667.914	-0.93027	0.367314	-2.53263	0.011321	0.165467	0.994339	142.494	-1.80022	0.428427	-4.20193	2.65e-05	0.00396679	0.999987	0.999996	7.26e-06	0.000935875	-1.36525
	EZR	ENSG00000092820	7430	158.405	0.585687	0.46977	1.24675	0.212488	0.570345	0.106244	70.333	2.19851	0.457718	4.8032	1.56e-06	0.000650439	7.8e-07	4.17e-06	8.34e-06	0.000944847	1.3921
	RRAS2	ENSG00000133818	22800	13.8861	1.0273	0.514142	1.99809	0.0457072	0.309018	0.0228536	35.3302	1.39215	0.311303	4.472	7.75e-06	0.00182444	3.88e-06	4.11e-06	8.21e-06	0.000944847	1.20972
	SLC24A2	ENSG00000155886	25769	1916.57	-1.3415	0.316935	-4.23274	2.31e-05	0.00857077	0.999988	72.1802	-0.978611	0.399968	-2.44672	0.0144161	0.114966	0.992792	0.999996	7.79e-06	0.000944847	-1.16006
	IFT80	ENSG00000068885	57560	218.592	-1.34776	0.321771	-4.18857	2.81e-05	0.00919541	0.999986	250.504	-1.02497	0.41158	-2.49034	0.012762	0.106481	0.993619	0.999996	8.18e-06	0.000944847	-1.18637
	GADD45B	ENSG00000099860	4616	128.78	2.32389	0.621758	3.7376	0.000185782	0.0229902	9.29e-05	344.431	1.48304	0.485467	3.05486	0.00225162	0.0430831	0.00112581	4.53e-06	9.06e-06	0.00100159	1.90346
	EMP1	ENSG00000134531	2012	41.2629	2.17402	0.595705	3.64949	0.000262765	0.0261294	0.000131382	221.345	1.72781	0.549743	3.14294	0.00167258	0.0353789	0.000836288	4.68e-06	9.36e-06	0.00101155	1.95091
	RCN1	ENSG00000049449	5954	69.3594	1.0004	0.284164	3.52049	0.000430753	0.0349328	0.000215376	154.312	0.803593	0.247318	3.24923	0.00115717	0.0295569	0.000578584	5.1e-06	1.02e-05	0.00107708	0.901995
	MGAT5	ENSG00000152127	4249	674.116	-0.580423	0.244535	-2.37358	0.0176166	0.204378	0.991192	53.3019	-1.28566	0.309624	-4.15233	3.29e-05	0.00434665	0.999984	0.999994	1.14e-05	0.00112038	-0.933041
	NPAS2	ENSG00000170485	4862	57.7286	1.14769	0.425424	2.69777	0.00698056	0.134913	0.00349028	107.3	1.35201	0.342844	3.94352	8.03e-05	0.00671338	4.02e-05	5.54e-06	1.11e-05	0.00112038	1.24985
	ADAMTS9	ENSG00000163638	56999	159.669	1.93259	0.580381	3.32986	0.00086889	0.0517213	0.000434445	88.5046	1.70823	0.504188	3.38808	0.000703847	0.0225523	0.000351924	5.87e-06	1.17e-05	0.00112038	1.82041
	KIAA1324L	ENSG00000164659	222223	374.833	-1.16149	0.237433	-4.89189	9.99e-07	0.000981466	1	83.5097	-0.592481	0.824888	-0.718257	0.472599	0.732015	0.7637	0.999994	1.18e-05	0.00112038	-0.876988
	C4orf3	ENSG00000164096	401152	390.157	-0.951838	0.310543	-3.06508	0.00217612	0.0788596	0.998912	90.6674	-1.80598	0.495208	-3.64691	0.000265412	0.0126071	0.999867	0.999994	1.13e-05	0.00112038	-1.37891
	RASSF2	ENSG00000101265	9770	2761.3	-0.909229	0.485422	-1.87307	0.0610587	0.347901	0.969471	135.177	-1.95136	0.442232	-4.41252	1.02e-05	0.00230247	0.999995	0.999994	1.21e-05	0.00112764	-1.43029
	FARP1	ENSG00000152767	10160	137.591	1.16196	0.305518	3.80324	0.000142818	0.0200331	7.14e-05	98.2735	1.02806	0.378727	2.71451	0.00663746	0.0792435	0.00331873	7.97e-06	1.59e-05	0.00142406	1.09501
	MAN1C1	ENSG00000117643	57134	140.404	1.05897	0.437201	2.42215	0.0154289	0.19106	0.00771446	80.8469	1.43607	0.357988	4.01151	6.03e-05	0.00597004	3.02e-05	7.89e-06	1.58e-05	0.00142406	1.24752
	NLGN3	ENSG00000196338	54413	382.823	-0.62469	0.270109	-2.31273	0.0207375	0.221135	0.989631	62.9488	-1.11272	0.27386	-4.06308	4.84e-05	0.00524485	0.999976	0.999992	1.67e-05	0.00146142	-0.868704
	TMEFF1	ENSG00000241697	8577	6.6323	-3.67825	1.03545	-3.55232	0.000381853	0.0325493	0.999809	219.326	-0.965353	0.324874	-2.97147	0.00296378	0.050753	0.998518	0.999991	1.8e-05	0.00155095	-2.3218
	CARM1	ENSG00000142453	10498	79.226	0.941599	0.283472	3.32166	0.000894824	0.0520725	0.000447412	48.0617	0.860764	0.268096	3.21065	0.00132435	0.0320151	0.000662177	9.31e-06	1.86e-05	0.00157232	0.901181
	BNIP3L	ENSG00000104765	665	555.3	-0.459816	0.257061	-1.78874	0.073656	0.374515	0.963172	216.197	-1.30375	0.304038	-4.28813	1.8e-05	0.00325237	0.999991	0.99999	2.07e-05	0.00162805	-0.881784
	COL9A2	ENSG00000049089	1298	516.536	-1.2321	0.509526	-2.41814	0.0156002	0.191912	0.9922	107.92	-1.66459	0.423743	-3.92831	8.55e-05	0.00671338	0.999957	0.99999	2.03e-05	0.00162805	-1.44835
	PSEN1	ENSG00000080815	5663	519.306	-1.23372	0.339352	-3.63553	0.000277414	0.0269277	0.999861	42.045	-1.18102	0.42008	-2.81142	0.00493234	0.067938	0.997534	0.99999	2.06e-05	0.00162805	-1.20737
	MDGA1	ENSG00000112139	266727	716.548	2.40372	0.832103	2.88873	0.00386803	0.102646	0.00193402	307.714	2.97324	0.830332	3.58079	0.000342555	0.0144917	0.000171278	1.01e-05	2.02e-05	0.00162805	2.68848
	IL1RL1	ENSG00000115602	9173	46.465	4.05981	1.21354	3.34543	0.000821563	0.0501301	0.000410781	57.8464	2.7143	0.867687	3.1282	0.0017588	0.0367106	0.0008794	1.07e-05	2.14e-05	0.00165665	3.38706
	SEC14L5	ENSG00000103184	9717	435.229	-1.26321	0.584841	-2.15992	0.0307787	0.262608	0.984611	38.2504	-1.77917	0.437292	-4.06859	4.73e-05	0.00522686	0.999976	0.999989	2.18e-05	0.00165665	-1.52119
	GADD45A	ENSG00000116717	1647	41.278	2.5695	0.733582	3.50268	0.000460601	0.0359159	0.000230301	42.857	1.64764	0.560507	2.93954	0.00328697	0.0536112	0.00164348	1.11e-05	2.22e-05	0.00165974	2.10857
	GPR37	ENSG00000170775	2861	640.625	-1.31565	0.586501	-2.24322	0.0248825	0.239588	0.987559	190.733	-2.08628	0.524282	-3.97931	6.91e-05	0.00624248	0.999965	0.999988	2.44e-05	0.00166145	-1.70097
	SPOCK3	ENSG00000196104	50859	585.532	-1.30724	0.411642	-3.17567	0.00149491	0.0658942	0.999253	200.082	-1.57944	0.486898	-3.24388	0.00117912	0.0298362	0.99941	0.999988	2.47e-05	0.00166145	-1.44334
	PXK	ENSG00000168297	54899	1052.5	-0.950335	0.408359	-2.32721	0.0199543	0.217631	0.990023	39.7577	-2.14475	0.545409	-3.93238	8.41e-05	0.00671338	0.999958	0.999988	2.4e-05	0.00166145	-1.54754
	STEAP3	ENSG00000115107	55240	60.2115	1.77887	0.501259	3.54881	0.000386981	0.0326511	0.000193491	40.9282	1.24153	0.436597	2.84365	0.00446003	0.0637231	0.00223001	1.22e-05	2.43e-05	0.00166145	1.5102
	ATG4C	ENSG00000125703	84938	179.502	-0.725074	0.275925	-2.62779	0.00859416	0.146654	0.995703	112.296	-1.23458	0.331266	-3.72684	0.000193897	0.0104995	0.999903	0.999988	2.38e-05	0.00166145	-0.979825
	BOC	ENSG00000144857	91653	92.1181	1.86042	0.456595	4.07455	4.61e-05	0.0115782	2.31e-05	114.604	0.864033	0.410796	2.10331	0.0354385	0.194086	0.0177192	1.18e-05	2.37e-05	0.00166145	1.36223
	MOB1B	ENSG00000173542	92597	104.166	-0.103515	0.296568	-0.349042	0.727058	0.904259	0.636471	238.407	0.864664	0.172069	5.0251	5.03e-07	0.000340583	2.52e-07	1.23e-05	2.46e-05	0.00166145	0.380574
	ARHGEF2	ENSG00000116584	9181	998.023	-0.655557	0.266114	-2.46345	0.0137607	0.179599	0.99312	80.4665	-1.09419	0.286128	-3.82415	0.000131225	0.00805598	0.999934	0.999987	2.52e-05	0.00167295	-0.874876
	C1S	ENSG00000182326	716	51.0676	1.81988	0.527892	3.44745	0.000565904	0.0398902	0.000282952	225.67	1.52866	0.522192	2.92739	0.00341815	0.0549237	0.00170908	1.32e-05	2.64e-05	0.00168939	1.67427
	PLXNB2	ENSG00000196576	23654	424.226	1.06343	0.291305	3.65056	0.000261667	0.0261294	0.000130833	723.737	1.39299	0.519962	2.67903	0.0073836	0.0838201	0.0036918	1.32e-05	2.64e-05	0.00168939	1.22821
	KIF13A	ENSG00000137177	63971	624.261	-0.689731	0.208053	-3.31516	0.000915904	0.0525811	0.999542	139.298	-1.02929	0.335126	-3.07136	0.00213084	0.0417837	0.998935	0.999987	2.66e-05	0.00168939	-0.859513
	PCYT1B	ENSG00000102230	9468	145.027	-1.06026	0.383098	-2.76761	0.00564694	0.124621	0.997177	63.0217	-1.1085	0.310587	-3.56903	0.000358299	0.0149245	0.999821	0.999986	2.73e-05	0.00171205	-1.08438
	PLEKHG5	ENSG00000171680	57449	258.991	2.29675	0.864732	2.65602	0.00790689	0.140798	0.00395344	60.7576	3.20794	0.882979	3.63309	0.00028005	0.013073	0.000140025	1.46e-05	2.91e-05	0.00180387	2.75234
	ASPA	ENSG00000108381	443	143.103	-1.50045	0.568444	-2.63958	0.00830094	0.144115	0.99585	57.3855	-1.47158	0.406714	-3.61822	0.000296637	0.0133737	0.999852	0.999984	3.14e-05	0.00189718	-1.48602
	KANK2	ENSG00000197256	25959	91.6017	0.813943	0.424899	1.91562	0.055414	0.336994	0.027707	56.4031	1.75281	0.428286	4.09263	4.27e-05	0.00502082	2.14e-05	1.55e-05	3.11e-05	0.00189718	1.28338
	MDFIC	ENSG00000135272	29969	23.8374	1.09886	0.55439	1.98211	0.0474666	0.315048	0.0237333	115.525	1.79147	0.443035	4.04364	5.26e-05	0.00558788	2.63e-05	1.61e-05	3.22e-05	0.00191893	1.44517
	KCNJ10	ENSG00000177807	3766	1300.37	-0.735973	0.462237	-1.5922	0.11134	0.439415	0.94433	120.243	-1.57231	0.371786	-4.22909	2.35e-05	0.00385024	0.999988	0.999983	3.41e-05	0.00200785	-1.15414
	CD44	ENSG00000026508	960	548.952	1.64119	0.452238	3.62904	0.00028448	0.0269986	0.00014224	338.839	0.990623	0.38466	2.57532	0.0100147	0.0950256	0.00500734	1.75e-05	3.5e-05	0.00203082	1.31591
	DYNC1LI2	ENSG00000135720	1783	1479.09	-0.939921	0.315495	-2.97919	0.0028901	0.0868839	0.998555	820.021	-0.991415	0.303921	-3.26209	0.00110595	0.0290715	0.999447	0.999981	3.79e-05	0.00212347	-0.965668
	MITF	ENSG00000187098	4286	73.0862	-1.50636	0.365624	-4.11997	3.79e-05	0.0105503	0.999981	60.0317	-0.600098	0.343146	-1.74881	0.0803233	0.308914	0.959838	0.999981	3.77e-05	0.00212347	-1.05323
	SYNDIG1	ENSG00000101463	79953	151.208	-0.666166	0.249448	-2.67056	0.00757237	0.139003	0.996214	39.7693	-0.950311	0.269044	-3.53218	0.000412143	0.0160558	0.999794	0.999981	3.73e-05	0.00212347	-0.808239
	EZH1	ENSG00000108799	2145	496.644	0.22912	0.209314	1.09462	0.273683	0.630951	0.136842	48.7123	1.3578	0.308315	4.40394	1.06e-05	0.00230247	5.3e-06	1.97e-05	3.93e-05	0.002161	0.79346
	PCDHGA9	ENSG00000261934	56107	75.6414	0.931545	0.245731	3.79091	0.000150094	0.0203058	7.5e-05	32.0557	0.833215	0.365504	2.27963	0.0226295	0.149662	0.0113148	2e-05	3.99e-05	0.002161	0.88238
	CNDP1	ENSG00000150656	84735	1401.81	-1.45176	0.57211	-2.53754	0.0111633	0.164312	0.994418	44.9363	-1.87388	0.519147	-3.60954	0.000306739	0.013504	0.999847	0.99998	4e-05	0.002161	-1.66282
	DAPK1	ENSG00000196730	1612	78.694	1.26271	0.314335	4.01708	5.89e-05	0.0131248	2.95e-05	40.705	0.6628	0.369061	1.79591	0.0725089	0.294993	0.0362545	2.41e-05	4.82e-05	0.00254195	0.962756
	UBB	ENSG00000170315	7314	1395.6	-0.678264	0.31284	-2.16809	0.030152	0.260833	0.984924	1074.31	-0.951415	0.250239	-3.80203	0.000143517	0.00826747	0.999928	0.999976	4.78e-05	0.00254195	-0.814839
	CALM2	ENSG00000143933	805	676.599	-0.386829	0.238471	-1.62212	0.104777	0.430509	0.947611	1258.09	-1.10193	0.269955	-4.08192	4.47e-05	0.00503886	0.999978	0.999974	5.22e-05	0.00262489	-0.744382
	LRP1	ENSG00000123384	4035	2466.59	0.627219	0.232582	2.69677	0.00700164	0.134913	0.00350082	650.101	0.963581	0.283864	3.39452	0.000687496	0.0222922	0.000343748	2.57e-05	5.13e-05	0.00262489	0.7954
	MBP	ENSG00000197971	4155	103448	-1.37836	0.666932	-2.06672	0.0387602	0.290111	0.98062	1335.96	-2.1151	0.552226	-3.83013	0.000128073	0.00805598	0.999936	0.999973	5.31e-05	0.00262489	-1.74673
	PRDX1	ENSG00000117450	5052	371.95	-0.156127	0.291299	-0.535966	0.591982	0.842748	0.704009	96.1887	-1.08588	0.239306	-4.53762	5.69e-06	0.00154009	0.999997	0.999975	5.09e-05	0.00262489	-0.621004
	ZYX	ENSG00000285443	7791	133.819	0.814585	0.218561	3.72704	0.000193742	0.023454	9.69e-05	83.0334	0.68998	0.308987	2.23304	0.0255462	0.161168	0.0127731	2.64e-05	5.27e-05	0.00262489	0.752282
	TAF1B	ENSG00000115750	9014	21.7684	-0.341796	0.591215	-0.578124	0.56318	0.827414	0.71841	119.042	1.25797	0.256695	4.90065	9.55e-07	0.000517236	4.78e-07	2.58e-05	5.16e-05	0.00262489	0.458088
	SH3KBP1	ENSG00000147010	30011	279.107	-0.827281	0.437753	-1.88984	0.0587797	0.344174	0.97061	37.5828	-1.5964	0.407423	-3.91828	8.92e-05	0.00674005	0.999955	0.999972	5.57e-05	0.0027253	-1.21184
	SMARCC2	ENSG00000139613	6601	860.739	0.0580632	0.190856	0.304225	0.760956	0.919266	0.380478	653.505	1.11859	0.243888	4.58648	4.51e-06	0.00152561	2.26e-06	2.84e-05	5.68e-05	0.00274769	0.588325
	MAG	ENSG00000105695	4099	1698.4	-0.943974	0.552627	-1.70816	0.087607	0.402228	0.956197	80.9692	-1.43925	0.360064	-3.99721	6.41e-05	0.00608886	0.999968	0.99997	5.93e-05	0.00284011	-1.19161
	BAG3	ENSG00000151929	9531	255.061	1.97697	0.402075	4.91693	8.79e-07	0.000917932	4.4e-07	53.5781	-0.380591	0.493215	-0.771653	0.44032	0.71068	0.77984	3.1e-05	6.2e-05	0.00293674	0.798192
	CRY2	ENSG00000121671	1408	163.741	0.659042	0.361261	1.82428	0.0681094	0.363671	0.0340547	173.671	1.31235	0.336832	3.89616	9.77e-05	0.00694492	4.89e-05	3.34e-05	6.68e-05	0.00305614	0.985695
	QDPR	ENSG00000151552	5860	984.473	-0.844548	0.470111	-1.79649	0.0724172	0.371404	0.963791	1064.09	-1.82149	0.465446	-3.91343	9.1e-05	0.00674005	0.999954	0.999967	6.64e-05	0.00305614	-1.33302
	RPS6	ENSG00000137154	6194	789.715	-0.655402	0.216458	-3.02784	0.00246306	0.0832341	0.998768	346.857	-0.819725	0.274324	-2.98816	0.00280659	0.0487105	0.998597	0.999966	6.71e-05	0.00305614	-0.737563
	CHMP5	ENSG00000086065	51510	84.5218	-0.0752507	0.364186	-0.206627	0.836301	0.946963	0.581849	181.384	-1.19508	0.261313	-4.57335	4.8e-06	0.00152887	0.999998	0.999967	6.69e-05	0.00305614	-0.635165
	UQCRC1	ENSG00000010256	7384	135.384	-0.932755	0.281862	-3.30926	0.000935422	0.05288	0.999532	264.417	-0.790295	0.296447	-2.66589	0.00767856	0.0853787	0.996161	0.999965	6.91e-05	0.00309258	-0.861525
	MAFF	ENSG00000185022	23764	42.5083	2.11132	0.65658	3.21563	0.00130159	0.0619498	0.000650795	92.9878	1.66385	0.599754	2.77423	0.00553326	0.0708833	0.00276663	3.46e-05	6.92e-05	0.00309258	1.88759
	VIM	ENSG00000026025	7431	264.291	0.775936	0.440882	1.75996	0.0784139	0.384854	0.039207	1578.18	1.57239	0.401597	3.91536	9.03e-05	0.00674005	4.52e-05	3.51e-05	7.03e-05	0.00310854	1.17417
	RAB11FIP4	ENSG00000131242	84440	714.181	-0.662758	0.302	-2.19456	0.0281951	0.252291	0.985902	73.6578	-1.34103	0.368002	-3.64409	0.000268344	0.0126355	0.999866	0.999964	7.24e-05	0.00317434	-1.0019
	SERPINI1	ENSG00000163536	5274	148.622	-0.870345	0.489706	-1.77728	0.0755217	0.379448	0.962239	31.3452	-1.92468	0.49621	-3.87876	0.000104992	0.00710666	0.999948	0.999962	7.64e-05	0.00322824	-1.39751
	ATRNL1	ENSG00000107518	26033	260.464	-1.08541	0.354384	-3.0628	0.00219278	0.0791199	0.998904	192.761	-1.57163	0.541562	-2.90204	0.00370738	0.0571951	0.998146	0.999962	7.58e-05	0.00322824	-1.32852
	TBC1D14	ENSG00000132405	57533	235.218	0.186843	0.213431	0.87543	0.38134	0.718713	0.19067	589.651	0.9702	0.225935	4.29415	1.75e-05	0.00325237	8.75e-06	3.82e-05	7.64e-05	0.00322824	0.578522
	SHTN1	ENSG00000187164	57698	1915.09	-1.29676	0.468035	-2.77065	0.00559454	0.1239	0.997203	878.224	-1.50456	0.4728	-3.18223	0.00146144	0.0339644	0.999269	0.999962	7.62e-05	0.00322824	-1.40066
	PFDN2	ENSG00000143256	5202	43.6035	-0.944801	0.342285	-2.76027	0.0057753	0.125838	0.997112	40.8107	-0.961081	0.30168	-3.18577	0.00144371	0.0338428	0.999278	0.999961	7.73e-05	0.00323479	-0.952941
	MOBP	ENSG00000168314	4336	7432.02	-1.69892	0.596355	-2.84884	0.0043879	0.109246	0.997806	1018.29	-1.91021	0.622565	-3.06829	0.00215284	0.0417837	0.998924	0.999958	8.49e-05	0.00342961	-1.80457
	MED6	ENSG00000133997	10001	57.6194	0.794592	0.355642	2.23424	0.025467	0.241596	0.0127335	255.32	0.96508	0.27074	3.5646	0.000364411	0.0150633	0.000182206	4.22e-05	8.44e-05	0.00342961	0.879836
	BAIAP2	ENSG00000175866	10458	64.7314	1.83869	0.584417	3.1462	0.00165409	0.0696052	0.000827046	35.2827	1.09591	0.395975	2.76761	0.00564691	0.0717794	0.00282345	4.21e-05	8.42e-05	0.00342961	1.4673
	CMTM5	ENSG00000166091	116173	255.053	-1.36685	0.524319	-2.6069	0.00913658	0.151705	0.995432	34.68	-1.50706	0.458413	-3.28756	0.00101059	0.0276382	0.999495	0.999958	8.36e-05	0.00342961	-1.43695
	NDUFB3	ENSG00000119013	4709	34.8672	-1.10358	0.756925	-1.45798	0.144845	0.484468	0.927577	135.192	-1.16378	0.290419	-4.00724	6.14e-05	0.00597004	0.999969	0.999957	8.57e-05	0.00343003	-1.13368
	LDLRAD4	ENSG00000168675	753	396.429	-0.545099	0.202721	-2.68891	0.00716868	0.135475	0.996416	77.4677	-0.951912	0.297222	-3.2027	0.00136145	0.0326206	0.999319	0.999956	8.71e-05	0.0034578	-0.748505
	FSCN1	ENSG00000075618	6624	313.071	-0.47313	0.393235	-1.20317	0.228909	0.586182	0.885545	94.9924	-1.51172	0.367506	-4.11345	3.9e-05	0.00479706	0.999981	0.999956	8.9e-05	0.00348049	-0.992424
	PALM3	ENSG00000187867	342979	3.62501	1.96845	1.08989	1.80609	0.0709039	0.367281	0.035452	57.0749	2.62926	0.68963	3.81257	0.000137531	0.00818385	6.88e-05	4.46e-05	8.92e-05	0.00348049	2.29885
	CARNS1	ENSG00000172508	57571	1303.83	-1.40376	0.557272	-2.51898	0.0117695	0.168085	0.994115	242.975	-1.61523	0.485152	-3.32932	0.000870588	0.0251758	0.999565	0.999955	9.05e-05	0.00350331	-1.50949
	UGT8	ENSG00000174607	7368	1083.72	-1.11122	0.569441	-1.95141	0.0510079	0.324624	0.974496	50.556	-1.87672	0.506166	-3.70771	0.000209142	0.0106126	0.999895	0.999953	9.47e-05	0.00363587	-1.49397
	DTNA	ENSG00000134769	1837	1809.53	0.789926	0.242786	3.2536	0.00113955	0.0571006	0.000569773	638.74	0.8577	0.331824	2.5848	0.0097435	0.0935595	0.00487175	4.81e-05	9.61e-05	0.00365988	0.823813
	HMGA1	ENSG00000137309	3159	91.621	1.05228	0.287216	3.66371	0.00024859	0.0260632	0.000124295	48.2669	1.60579	0.80376	1.99785	0.0457327	0.224182	0.0228664	4.96e-05	9.92e-05	0.00371336	1.32903
	NINJ2	ENSG00000171840	4815	70.8947	-0.915959	0.60394	-1.51664	0.129358	0.462554	0.935321	97.5927	-1.81863	0.462426	-3.93281	8.4e-05	0.00671338	0.999958	0.99995	9.91e-05	0.00371336	-1.3673
	NHLRC2	ENSG00000196865	374354	176.987	0.489829	0.154968	3.16083	0.00157318	0.0677438	0.000786589	190.265	0.449488	0.167924	2.67673	0.00743438	0.0840201	0.00371719	5e-05	9.99e-05	0.00371336	0.469658
	ANOS1	ENSG00000011201	3730	67.0854	1.40026	0.4937	2.83625	0.00456472	0.111435	0.00228236	44.0759	1.26507	0.420652	3.00739	0.00263499	0.0470906	0.00131749	5.1e-05	0.000102013	0.00373109	1.33266
	MCM7	ENSG00000166508	4176	137.447	-0.916304	0.306578	-2.98881	0.00280064	0.0868839	0.9986	81.246	-0.983053	0.344235	-2.85576	0.00429341	0.0621626	0.997853	0.999949	0.000101985	0.00373109	-0.949679
	GPSM2	ENSG00000121957	29899	204.402	-1.24663	0.316238	-3.94207	8.08e-05	0.0145112	0.99996	136.751	-0.618755	0.425977	-1.45256	0.146347	0.418563	0.926826	0.999947	0.000106393	0.0038609	-0.932694
	CLU	ENSG00000120885	1191	8225.84	1.24516	0.282479	4.40797	1.04e-05	0.00477145	5.22e-06	229.875	0.108835	0.379397	0.286863	0.774217	0.897574	0.387109	5.45e-05	0.000109086	0.00389988	0.676998
	ST18	ENSG00000147488	9705	1298.85	-0.982338	0.242615	-4.04896	5.14e-05	0.012087	0.999974	63.1171	-0.799391	0.662049	-1.20745	0.227259	0.519901	0.886371	0.999945	0.000109146	0.00389988	-0.890865
	APBB2	ENSG00000163697	323	822.72	-0.689631	0.418004	-1.64982	0.0989801	0.420603	0.95051	116.946	-1.08878	0.284969	-3.82068	0.000133083	0.00805598	0.999933	0.999943	0.000113351	0.00398875	-0.889204
	CTTNBP2	ENSG00000077063	83992	448.781	-0.732846	0.334196	-2.19286	0.0283172	0.252707	0.985841	110.092	-1.38494	0.39674	-3.49079	0.000481592	0.0176066	0.999759	0.999943	0.000113208	0.00398875	-1.05889
	HSPB1	ENSG00000106211	3315	465.291	1.7788	0.495046	3.59319	0.000326648	0.0293386	0.000163324	857.439	1.2795	0.630746	2.02855	0.0425037	0.215101	0.0212519	5.77e-05	0.000115399	0.00403028	1.52915
	COL4A1	ENSG00000187498	1282	64.7371	1.41875	0.571543	2.48231	0.0130532	0.174593	0.00652661	63.1823	1.60654	0.493237	3.25713	0.00112545	0.0291593	0.000562724	5.96e-05	0.000119167	0.00405336	1.51264
	ENPP2	ENSG00000136960	5168	1815.77	-1.19533	0.57046	-2.09538	0.0361375	0.281307	0.981931	106.821	-1.82311	0.515678	-3.53538	0.000407195	0.0160558	0.999796	0.99994	0.000120358	0.00405336	-1.50922
	MTMR7	ENSG00000003987	9108	236.018	-0.67936	0.21062	-3.22553	0.00125741	0.0606723	0.999371	50.8578	-1.16927	0.464326	-2.51822	0.011795	0.102192	0.994102	0.99994	0.000119987	0.00405336	-0.924317
	WWC1	ENSG00000113645	23286	168.411	1.20031	0.366029	3.27927	0.00104075	0.0546754	0.000520375	33.87	0.967334	0.394895	2.4496	0.0143015	0.114391	0.00715077	6.02e-05	0.000120423	0.00405336	1.08382
	C5orf30	ENSG00000181751	90355	81.9081	-0.711684	0.277743	-2.56238	0.0103957	0.159185	0.994802	75.2702	-0.837374	0.262252	-3.19301	0.001408	0.0333883	0.999296	0.999941	0.000118725	0.00405336	-0.774529
	CDK4	ENSG00000135446	1019	31.8246	0.648488	0.351647	1.84414	0.0651623	0.355893	0.0325812	305.506	0.824205	0.223783	3.68306	0.000230449	0.0110877	0.000115225	6.18e-05	0.000123641	0.00412704	0.736347
	IRS2	ENSG00000185950	8660	307.924	1.24796	0.306629	4.06994	4.7e-05	0.0115782	2.35e-05	79.6578	0.388706	0.36721	1.05854	0.28981	0.586061	0.144905	6.31e-05	0.000126166	0.00412704	0.818333
	CCNI	ENSG00000118816	10983	696.051	0.343955	0.188374	1.82591	0.0678635	0.363177	0.0339318	1570.16	0.895973	0.242912	3.68846	0.000225613	0.0110063	0.000112807	6.28e-05	0.000125632	0.00412704	0.619964
	PLEKHH1	ENSG00000054690	57475	2420.57	-1.16511	0.498297	-2.33818	0.019378	0.215103	0.990311	343.462	-1.5712	0.469053	-3.34973	0.000808905	0.0243345	0.999596	0.999937	0.000125536	0.00412704	-1.36815
	PLXNC1	ENSG00000136040	10154	114.173	1.32317	0.380477	3.47765	0.000505835	0.0371307	0.000252917	74.282	0.699224	0.330627	2.11484	0.0344434	0.191503	0.0172217	6.85e-05	0.000136955	0.00444865	1.01119
	TULP4	ENSG00000130338	56995	1255.52	-0.658549	0.17102	-3.85071	0.000117776	0.0177932	0.999941	230.782	-0.342964	0.23336	-1.46968	0.141649	0.411718	0.929175	0.999931	0.000138281	0.00446051	-0.500757
	DNALI1	ENSG00000163879	7802	43.7424	0.433456	0.45878	0.9448	0.344761	0.690018	0.172381	189.665	1.84609	0.452021	4.08409	4.43e-05	0.00503886	2.22e-05	7.06e-05	0.000141234	0.00452437	1.13977
	ANXA1	ENSG00000135046	301	16.5144	0.840761	0.71173	1.18129	0.237487	0.594304	0.118743	623.864	1.8366	0.462316	3.9726	7.11e-05	0.00624248	3.56e-05	7.27e-05	0.000145391	0.00453389	1.33868
	PLD1	ENSG00000075651	5337	342.645	-1.35465	0.506273	-2.67573	0.00745658	0.138131	0.996272	148.12	-1.34611	0.44555	-3.02124	0.00251738	0.046366	0.998741	0.999928	0.000143653	0.00453389	-1.35038
	KLHL4	ENSG00000102271	56062	145.162	-1.16553	0.505177	-2.30718	0.021045	0.223012	0.989477	73.6981	-1.71795	0.516487	-3.32622	0.000880337	0.0251758	0.99956	0.999929	0.00014287	0.00453389	-1.44174
	YLPM1	ENSG00000119596	56252	740.127	0.203895	0.14556	1.40077	0.161284	0.5079	0.0806419	144.446	1.08045	0.279255	3.86905	0.000109261	0.00730432	5.46e-05	7.27e-05	0.000145436	0.00453389	0.642173
	RTN4	ENSG00000115310	57142	3670.71	-0.759117	0.303596	-2.50042	0.0124047	0.170562	0.993798	959.163	-0.932066	0.294922	-3.16039	0.0015756	0.0344839	0.999212	0.999926	0.000148437	0.00459659	-0.845592
	GALK2	ENSG00000156958	2585	103.177	-0.869445	0.205726	-4.22623	2.38e-05	0.0086305	0.999988	35.9772	-0.174693	0.361307	-0.483504	0.628738	0.824869	0.685631	0.99992	0.000160613	0.0049082	-0.522069
	TNRC6C	ENSG00000078687	57690	517.753	0.28876	0.224272	1.28754	0.197906	0.554185	0.0989528	538.373	0.936196	0.240443	3.89363	9.88e-05	0.00694492	4.94e-05	8e-05	0.000160093	0.0049082	0.612478
	PTP4A2	ENSG00000184007	8073	1935.08	-1.00295	0.351867	-2.85036	0.00436698	0.10905	0.997817	214.904	-1.0236	0.365696	-2.79903	0.00512562	0.0685314	0.997437	0.999918	0.000164587	0.00499676	-1.01327
	ZFYVE28	ENSG00000159733	57732	161.616	1.73998	0.487537	3.56893	0.000358446	0.0313251	0.000179223	67.0968	1.20088	0.642312	1.86962	0.061536	0.266936	0.030768	8.31e-05	0.000166127	0.00501077	1.47043
	RABGAP1	ENSG00000011454	23637	461.868	-0.488369	0.159541	-3.06109	0.00220535	0.0792313	0.998897	183.779	-0.651163	0.254018	-2.56346	0.0103636	0.0963352	0.994818	0.999916	0.000167475	0.00501884	-0.569766
	CLIP1	ENSG00000130779	6249	597.227	0.933304	0.390725	2.38865	0.0169106	0.199371	0.00845531	100.929	1.37705	0.432199	3.18615	0.0014418	0.0338428	0.000720899	8.83e-05	0.000176504	0.00525553	1.15518
	HIGD1A	ENSG00000181061	25994	208.691	-0.648142	0.348285	-1.86095	0.062751	0.351196	0.968624	192.168	-1.1801	0.333027	-3.54355	0.000394772	0.0157906	0.999803	0.999909	0.000181911	0.00538203	-0.91412
	KIF5C	ENSG00000168280	3800	3535.72	-0.683172	0.174698	-3.91059	9.21e-05	0.0153813	0.999954	516.138	-0.483276	0.418993	-1.15342	0.248737	0.541798	0.875632	0.999907	0.000185092	0.00540724	-0.583224
	AK5	ENSG00000154027	26289	342.123	-1.42483	0.467825	-3.04565	0.00232176	0.081486	0.998839	88.4387	-1.7189	0.677068	-2.53874	0.0111253	0.0990845	0.994437	0.999908	0.000184262	0.00540724	-1.57187
	TSEN15	ENSG00000198860	116461	78.4236	-0.906661	0.32807	-2.76362	0.00571638	0.125821	0.997142	33.9592	-1.15596	0.408138	-2.83227	0.00462184	0.0646581	0.997689	0.999906	0.000187306	0.00543774	-1.03131
	RBM14	ENSG00000239306	10432	241.453	0.8955	0.321356	2.78663	0.00532586	0.120235	0.00266293	147.027	0.826626	0.296495	2.78799	0.00530363	0.0700984	0.00265181	9.87e-05	0.00019736	0.00569402	0.861063
	PAPSS1	ENSG00000138801	9061	298.498	-0.657723	0.372407	-1.76614	0.0773725	0.384012	0.961314	172.366	-1.56636	0.438842	-3.56929	0.000357947	0.0149245	0.999821	0.9999	0.000199626	0.00572383	-1.11204
	URI1	ENSG00000105176	8725	321.769	-0.678687	0.191115	-3.5512	0.000383479	0.0325493	0.999808	94.2868	-0.606202	0.340922	-1.77813	0.0753832	0.300589	0.962308	0.999897	0.000206264	0.00586424	-0.642444
	SPECC1L	ENSG00000100014	23384	111.027	1.10694	0.345469	3.20418	0.0013545	0.0625089	0.000677249	386.452	0.637253	0.278293	2.28986	0.0220295	0.147819	0.0110148	0.000103524	0.000207048	0.00586424	0.872098
	SERPINA3	ENSG00000196136	12	913.629	2.81122	0.767764	3.66157	0.000250676	0.0260632	0.000125338	259.204	1.18516	0.758193	1.56314	0.118021	0.378154	0.0590103	0.000106872	0.000213744	0.0059017	1.99819
	ELK3	ENSG00000111145	2004	46.5683	0.685182	0.420608	1.62903	0.103307	0.428143	0.0516534	153.116	1.12116	0.309358	3.62416	0.000289897	0.0133033	0.000144949	0.000107245	0.000214489	0.0059017	0.903174
	PSMD10	ENSG00000101843	5716	93.4078	-0.305639	0.269905	-1.13239	0.257469	0.615133	0.871265	82.2784	-0.928027	0.239175	-3.88012	0.000104403	0.00710666	0.999948	0.999895	0.000210595	0.0059017	-0.616833
	CCP110	ENSG00000103540	9738	618.451	-1.01234	0.338197	-2.99336	0.00275928	0.0868839	0.99862	270.557	-0.796553	0.314316	-2.53425	0.011269	0.0994838	0.994366	0.999893	0.000213049	0.0059017	-0.904448
	ARHGEF10L	ENSG00000074964	55160	217.119	1.28627	0.435337	2.95466	0.00313017	0.0914206	0.00156508	106.177	1.12833	0.438266	2.57452	0.0100378	0.0950256	0.0050189	0.000107361	0.000214723	0.0059017	1.2073
	LRRC8D	ENSG00000171492	55144	251.056	-1.20139	0.465803	-2.57919	0.00990326	0.156365	0.995048	59.2581	-1.32833	0.451363	-2.94292	0.00325133	0.0531901	0.998374	0.999891	0.000218883	0.00598065	-1.26486
	MRFAP1	ENSG00000179010	93621	490.367	-0.439573	0.218311	-2.01352	0.0440605	0.304251	0.97797	173.979	-1.12766	0.33433	-3.3729	0.000743798	0.0232813	0.999628	0.999888	0.000224749	0.00610502	-0.783618
	FAM20C	ENSG00000281429	56975	85.0522	1.38423	0.364338	3.79931	0.000145098	0.0200331	7.25e-05	64.4047	0.500039	0.397942	1.25656	0.208912	0.49879	0.104456	0.000113237	0.000226474	0.00611611	0.942136
	CCNE2	ENSG00000175305	9134	66.8109	-1.42155	0.484808	-2.93219	0.00336578	0.094981	0.998317	46.101	-1.36778	0.532209	-2.57002	0.0101694	0.0957693	0.994915	0.999885	0.000229674	0.00613123	-1.39467
	TPPP3	ENSG00000159713	51673	559.335	-0.578721	0.513595	-1.12681	0.259825	0.617707	0.870088	236.559	-1.76557	0.457834	-3.85635	0.000115091	0.00741924	0.999942	0.999885	0.000229199	0.00613123	-1.17215
	COX4I1	ENSG00000131143	1327	262.485	-0.534543	0.191189	-2.79589	0.00517565	0.118894	0.997412	103.213	-0.919149	0.341976	-2.68776	0.00719329	0.0828758	0.996403	0.999877	0.00024526	0.0063241	-0.726846
	ITGA7	ENSG00000135424	3679	90.3891	1.27726	0.367329	3.47716	0.000506752	0.0371307	0.000253376	50.9303	0.618964	0.344158	1.79849	0.0720996	0.293769	0.0360498	0.000123792	0.000247585	0.0063241	0.948114
	SH3GL3	ENSG00000140600	6457	308.415	-0.930352	0.306934	-3.03112	0.00243649	0.0832341	0.998782	74.6615	-1.44181	0.594767	-2.42416	0.015344	0.118476	0.992328	0.999877	0.000246597	0.0063241	-1.18608
	TMOD1	ENSG00000136842	7111	109.244	0.669643	0.577444	1.15967	0.246184	0.602748	0.123092	86.5729	1.65663	0.433766	3.81918	0.000133894	0.00805598	6.69e-05	0.000122967	0.000245935	0.0063241	1.16314
	MAP4K4	ENSG00000071054	9448	3686.37	-1.16613	0.414921	-2.8105	0.0049465	0.115597	0.997527	494.709	-1.34023	0.500488	-2.67785	0.00740961	0.0839394	0.996295	0.999879	0.000242255	0.0063241	-1.25318
	PLLP	ENSG00000102934	51090	260.646	-0.855031	0.618105	-1.38331	0.16657	0.514555	0.916715	138.199	-1.46191	0.393942	-3.71097	0.000206464	0.0106126	0.999897	0.999877	0.000245558	0.0063241	-1.15847
	ADCK2	ENSG00000133597	90956	69.0174	-0.786132	0.353747	-2.2223	0.0262632	0.244977	0.986868	42.0946	-1.02414	0.320826	-3.19219	0.00141199	0.0333883	0.999294	0.999877	0.000245993	0.0063241	-0.905135
	TBC1D16	ENSG00000167291	125058	233.442	0.923788	0.375337	2.46123	0.0138463	0.179943	0.00692316	65.9819	0.995531	0.332074	2.99792	0.00271831	0.0479058	0.00135916	0.000123895	0.00024779	0.0063241	0.959659
	PCDH9	ENSG00000184226	5101	2011.04	-0.944489	0.35048	-2.69484	0.00704222	0.135205	0.996479	64.2441	-1.53515	0.553601	-2.77302	0.0055538	0.0709288	0.997223	0.999873	0.000254997	0.00643729	-1.23982
	DEF8	ENSG00000140995	54849	175.451	0.341729	0.251906	1.35657	0.174917	0.525719	0.0874586	602.448	0.977838	0.26329	3.71392	0.000204073	0.0106126	0.000102037	0.000126891	0.000253783	0.00643729	0.659783
	MEGF8	ENSG00000105429	1954	409.278	0.755358	0.23758	3.17939	0.00147586	0.0653997	0.00073793	69.5317	0.636576	0.287603	2.21339	0.0268709	0.165347	0.0134354	0.000129713	0.000259427	0.00650046	0.695967
	OSMR	ENSG00000145623	9180	62.5812	1.37811	0.518253	2.65915	0.00783388	0.140121	0.00391694	55.2172	1.12208	0.400863	2.79916	0.00512356	0.0685314	0.00256178	0.000130149	0.000260298	0.00650046	1.25009
	BCAS1	ENSG00000064787	8537	7307.04	-1.51989	0.556076	-2.73325	0.00627135	0.127983	0.996864	155.733	-1.43585	0.527873	-2.72008	0.00652669	0.0783637	0.996737	0.999868	0.000264336	0.006566	-1.47787
	EDIL3	ENSG00000164176	10085	1845	-0.861563	0.529164	-1.62816	0.103491	0.428358	0.948254	1583.11	-1.53994	0.433601	-3.55151	0.000383023	0.0156334	0.999808	0.999866	0.000267455	0.00660812	-1.20075
	MAPK11	ENSG00000185386	5600	34.1462	1.30705	0.548549	2.38274	0.0171845	0.201463	0.00859226	71.5143	1.66502	0.549179	3.03184	0.00243068	0.0455438	0.00121534	0.000134668	0.000269336	0.00661516	1.48604
	CDC42EP4	ENSG00000179604	23580	180.356	1.28416	0.321998	3.98809	6.66e-05	0.0136101	3.33e-05	55.3626	0.344704	0.491544	0.701269	0.483135	0.73966	0.241568	0.000135294	0.000270588	0.00661516	0.81443
	C9orf3	ENSG00000148120	84909	148.447	-0.766444	0.261363	-2.93249	0.00336256	0.094981	0.998319	39.8533	-0.763214	0.306137	-2.49305	0.0126651	0.106036	0.993667	0.999863	0.0002731	0.00664162	-0.764829
	MAP3K14	ENSG00000006062	9020	41.4322	0.971907	0.277277	3.50518	0.000456299	0.0359159	0.00022815	36.5971	0.816466	0.484186	1.68627	0.0917446	0.331328	0.0458723	0.000138946	0.000277892	0.00668813	0.894186
	TNRC18	ENSG00000182095	84629	321.586	0.965989	0.293983	3.28586	0.0010167	0.0540569	0.000508352	31.3843	0.829698	0.408365	2.03176	0.0421781	0.213852	0.021089	0.000138803	0.000277607	0.00668813	0.897844
	SUSD6	ENSG00000100647	9766	216.801	0.948399	0.306396	3.09534	0.00196588	0.0748905	0.000982939	57.0482	0.871069	0.382063	2.27991	0.022613	0.149662	0.0113065	0.000141748	0.000283495	0.00671937	0.909734
	ZNF443	ENSG00000180855	10224	13.6345	1.80162	0.715889	2.51662	0.0118487	0.168464	0.00592436	96.0979	0.836173	0.28865	2.89684	0.00376944	0.0572574	0.00188472	0.000141765	0.00028353	0.00671937	1.3189
	COA7	ENSG00000162377	65260	22.9061	-0.804684	0.543074	-1.48172	0.138415	0.475244	0.930793	56.9693	-0.743268	0.205636	-3.61449	0.000300943	0.0133737	0.99985	0.999859	0.000282257	0.00671937	-0.773976
	LRP2	ENSG00000081479	4036	1572.63	-1.10499	0.584026	-1.89203	0.0584873	0.343618	0.970756	34.6995	-1.67241	0.496398	-3.36909	0.000754181	0.0234706	0.999623	0.999857	0.000285731	0.00673716	-1.3887
	STMN1	ENSG00000117632	3925	653.698	-0.716382	0.321022	-2.23157	0.0256435	0.24279	0.987178	247.168	-1.36495	0.436648	-3.12598	0.00177217	0.0367673	0.999114	0.999856	0.000288811	0.00677539	-1.04067
	SON	ENSG00000159140	6651	1194.23	-0.0017228	0.123247	-0.0139784	0.988847	0.996362	0.505576	596.278	0.71541	0.169145	4.22958	2.34e-05	0.00385024	1.17e-05	0.00014881	0.00029762	0.00694695	0.356844
	SF3A2	ENSG00000104897	8175	81.2909	0.723674	0.25427	2.84608	0.00442609	0.10987	0.00221305	109.743	0.471301	0.185123	2.54588	0.0109004	0.0982126	0.00545021	0.000150686	0.000301371	0.00699934	0.597488
	YAP1	ENSG00000137693	10413	72.1335	1.1103	0.342931	3.23768	0.00120507	0.0590381	0.000602537	199.992	0.667429	0.325076	2.05315	0.0400583	0.207178	0.0200291	0.000152334	0.000304667	0.00704069	0.888864
	APPL2	ENSG00000136044	55198	182.169	0.156333	0.170868	0.914934	0.360226	0.701435	0.180113	197.801	0.97424	0.252334	3.86091	0.000112966	0.00737002	5.65e-05	0.000153182	0.000306364	0.00704485	0.565287
	ARHGAP6	ENSG00000047648	395	29.6665	0.519906	0.52725	0.98607	0.324099	0.672011	0.162049	33.1235	1.19994	0.314101	3.82024	0.000133324	0.00805598	6.67e-05	0.000157902	0.000315804	0.0071946	0.859924
	ARHGEF12	ENSG00000196914	23365	790.56	0.739237	0.349134	2.11735	0.0342304	0.275868	0.0171152	878.326	0.882919	0.277783	3.17845	0.00148067	0.0341735	0.000740335	0.000157987	0.000315974	0.0071946	0.811078
	DKK3	ENSG00000050165	27122	558.507	1.19157	0.3242	3.67543	0.000237445	0.0257582	0.000118723	834.997	0.590442	0.457854	1.28959	0.197194	0.484486	0.0985972	0.000158828	0.000317655	0.00719761	0.891008
	TPD52	ENSG00000076554	7163	205.808	-0.564144	0.254025	-2.22082	0.0263632	0.245224	0.986818	77.4416	-0.942125	0.306959	-3.06922	0.00214617	0.0417837	0.998927	0.999828	0.000343876	0.00767936	-0.753134
	EXOSC2	ENSG00000130713	23404	47.2281	0.307174	0.396427	0.774857	0.438424	0.755036	0.219212	97.7526	1.04362	0.268541	3.88628	0.000101793	0.0070668	5.09e-05	0.000171375	0.000342751	0.00767936	0.675399
	NIPAL3	ENSG00000001461	57185	806.82	-0.59021	0.249939	-2.36142	0.0182053	0.208599	0.990897	46.1736	-1.33859	0.452696	-2.95693	0.00310715	0.0516112	0.998446	0.999829	0.000342816	0.00767936	-0.9644
	NAMPT	ENSG00000105835	10135	210.311	1.2387	0.497968	2.4875	0.0128644	0.173736	0.00643218	55.6936	1.29942	0.458152	2.83623	0.00456496	0.0642058	0.00228248	0.000176325	0.00035265	0.0078376	1.26906
	GAP43	ENSG00000172020	2596	107.358	1.36768	0.545933	2.50522	0.0122377	0.169521	0.00611884	237.964	1.50217	0.535709	2.80408	0.00504604	0.0685314	0.00252302	0.000183527	0.000367054	0.00798952	1.43492
	SOX9	ENSG00000125398	6662	289.227	1.20736	0.347218	3.47725	0.000506591	0.0371307	0.000253295	148.154	0.625996	0.397098	1.57643	0.114928	0.372878	0.0574638	0.000182344	0.000364687	0.00798952	0.916679
	ZMYM3	ENSG00000147130	9203	162.762	0.00710779	0.268033	0.0265183	0.978844	0.994685	0.489422	71.9395	1.05454	0.25391	4.15322	3.28e-05	0.00434665	1.64e-05	0.000184922	0.000369844	0.00798952	0.530826
	PADI2	ENSG00000117115	11240	1758.69	-0.797577	0.500137	-1.59472	0.110775	0.438429	0.944612	112.055	-1.34325	0.388008	-3.46193	0.000536322	0.018498	0.999732	0.999815	0.000369979	0.00798952	-1.07042
	TTLL12	ENSG00000100304	23170	82.3898	0.834256	0.330284	2.52588	0.011541	0.166108	0.00577048	72.0642	1.10531	0.39757	2.78016	0.00543328	0.0708833	0.00271664	0.000185763	0.000371526	0.00798952	0.969782
	NOL10	ENSG00000115761	79954	60.0352	0.0181074	0.271372	0.0667252	0.9468	0.984951	0.4734	42.5886	1.32643	0.320364	4.14037	3.47e-05	0.00447056	1.74e-05	0.000183764	0.000367528	0.00798952	0.672267
	SCD5	ENSG00000145284	79966	1979.77	-0.162601	0.267266	-0.608387	0.542931	0.814786	0.728535	1368.68	-1.17045	0.297779	-3.9306	8.47e-05	0.00671338	0.999958	0.999815	0.000370977	0.00798952	-0.666525
	FTO	ENSG00000140718	79068	478.954	-0.464525	0.13017	-3.5686	0.0003589	0.0313251	0.999821	43.823	-0.475086	0.342723	-1.38621	0.165683	0.44434	0.917158	0.99981	0.000379041	0.00811356	-0.469806
	EPB41	ENSG00000159023	2035	360.383	1.17484	0.570079	2.06085	0.0393178	0.291664	0.0196589	202.155	1.89796	0.603101	3.147	0.00164955	0.0351666	0.000824775	0.000192703	0.000385407	0.0081505	1.5364
	RBBP5	ENSG00000117222	5929	104.231	0.714006	0.25944	2.75211	0.00592133	0.127106	0.00296066	31.993	0.901901	0.355185	2.53924	0.0111093	0.0990845	0.00555467	0.000193015	0.00038603	0.0081505	0.807954
	CSDE1	ENSG00000009307	7812	1201.48	-0.371306	0.177708	-2.08942	0.0366702	0.283617	0.981665	215.419	-0.871828	0.278641	-3.12886	0.00175484	0.0367106	0.999123	0.999809	0.000382603	0.0081505	-0.621567
	PPA1	ENSG00000180817	5464	173.133	-0.72956	0.317577	-2.29727	0.0216034	0.225849	0.989198	59.3164	-1.01749	0.344899	-2.95012	0.00317654	0.0526023	0.998412	0.9998	0.00040057	0.00841922	-0.873527
	ERBB3	ENSG00000065361	2065	682.321	-1.27328	0.541548	-2.35119	0.0187135	0.211379	0.990643	57.7047	-1.32677	0.458186	-2.89571	0.00378307	0.0572574	0.998108	0.999795	0.000410303	0.00846158	-1.30003
	NFE2L1	ENSG00000082641	4779	1006.26	0.100096	0.239387	0.418133	0.67585	0.882543	0.337925	685.814	0.959547	0.241619	3.97132	7.15e-05	0.00624248	3.58e-05	0.000208341	0.000416682	0.00846158	0.529822
	FXYD1	ENSG00000266964	5348	113.176	1.03231	0.421399	2.44973	0.0142963	0.18344	0.00714815	63.5627	1.33809	0.477682	2.80122	0.00509095	0.0685314	0.00254548	0.00020949	0.00041898	0.00846158	1.1852
	TPI1	ENSG00000111669	7167	201.727	-0.0914279	0.288863	-0.31651	0.751615	0.91418	0.624192	138.563	-1.12788	0.281285	-4.00975	6.08e-05	0.00597004	0.99997	0.999791	0.000417705	0.00846158	-0.609655
	MXD4	ENSG00000123933	10608	240.841	1.10347	0.298617	3.69528	0.000219647	0.0248808	0.000109824	60.1174	0.371156	0.347538	1.06796	0.285539	0.580262	0.14277	0.000208755	0.00041751	0.00846158	0.737314
	MED13L	ENSG00000123066	23389	806.483	0.73216	0.283405	2.58344	0.00978195	0.15534	0.00489097	112.536	1.18539	0.442383	2.67955	0.00737204	0.0838201	0.00368602	0.000207758	0.000415516	0.00846158	0.958774
	LANCL2	ENSG00000132434	55915	133.887	-0.64538	0.226131	-2.85401	0.00431716	0.108144	0.997841	43.3215	-0.801802	0.333486	-2.40431	0.0162031	0.12102	0.991898	0.999797	0.000406061	0.00846158	-0.723591
	GTDC1	ENSG00000121964	79712	152.968	-1.36335	0.323375	-4.216	2.49e-05	0.00878187	0.999988	216.064	0.0860107	0.376836	0.228244	0.819456	0.919542	0.409728	0.999795	0.000410541	0.00846158	-0.63867
	ARHGEF37	ENSG00000183111	389337	413.45	-0.994085	0.341674	-2.90945	0.0036206	0.0989948	0.99819	45.2478	-0.942587	0.404196	-2.332	0.0197005	0.136592	0.99015	0.999794	0.000412916	0.00846158	-0.968336
	FAM131B	ENSG00000159784	9715	413.069	-0.236918	0.229934	-1.03038	0.302834	0.65669	0.848583	92.4605	-0.983249	0.26506	-3.70953	0.000207643	0.0106126	0.999896	0.999789	0.000421795	0.00848155	-0.610083
	ZNF423	ENSG00000102935	23090	132.102	0.998922	0.258618	3.86254	0.000112216	0.0177932	5.61e-05	73.6197	0.19988	0.299779	0.666757	0.504928	0.753011	0.252464	0.000214751	0.000429502	0.00858497	0.599401
	NKIRAS1	ENSG00000197885	28512	59.13	-0.143755	0.327733	-0.438634	0.660927	0.87714	0.669537	57.7899	-0.961731	0.243298	-3.95289	7.72e-05	0.0066365	0.999961	0.999784	0.00043136	0.00858497	-0.552743
	LARP6	ENSG00000166173	55323	352.575	-0.594392	0.404828	-1.46826	0.142034	0.480544	0.928983	100.317	-1.05948	0.304506	-3.47936	0.000502612	0.017942	0.999749	0.999783	0.000434331	0.00858497	-0.826938
	BBIP1	ENSG00000214413	92482	72.921	-0.439511	0.316944	-1.38672	0.165529	0.512674	0.917236	45.2268	-1.44183	0.409106	-3.52434	0.00042454	0.0163041	0.999788	0.999783	0.000433269	0.00858497	-0.94067
	C1R	ENSG00000159403	715	60.9416	1.99955	0.60691	3.29464	0.000985487	0.0539375	0.000492743	71.9824	0.842619	0.474879	1.77438	0.0759996	0.300882	0.0379998	0.000219495	0.00043899	0.00863359	1.42108
	STRN	ENSG00000115808	6801	693.251	-0.750216	0.288038	-2.60458	0.00919877	0.152099	0.995401	37.5318	-1.0355	0.393337	-2.63259	0.00847365	0.090147	0.995763	0.999779	0.000442367	0.00863359	-0.892856
	WDR1	ENSG00000071127	9948	281.481	0.178944	0.22904	0.781279	0.434639	0.752749	0.217319	549.185	0.989316	0.25992	3.80623	0.000141104	0.00821589	7.06e-05	0.000220558	0.000441115	0.00863359	0.58413
	TRIP10	ENSG00000125733	9322	40.9877	1.23626	0.600705	2.05801	0.0395893	0.29229	0.0197946	91.4921	0.797215	0.258002	3.08996	0.00200186	0.0395625	0.00100093	0.00022635	0.0004527	0.00876163	1.01674
	FRYL	ENSG00000075539	285527	1413.07	-1.05221	0.334571	-3.14495	0.00166116	0.0696521	0.999169	49.0598	-1.18405	0.597313	-1.98229	0.047447	0.228897	0.976277	0.999774	0.000452096	0.00876163	-1.11813
	SLITRK5	ENSG00000165300	26050	127.817	1.4385	0.388963	3.69829	0.000217056	0.0248808	0.000108528	34.7196	0.4467	0.461235	0.968487	0.332801	0.625735	0.166401	0.000239155	0.000478309	0.00921886	0.942599
	MAP3K8	ENSG00000107968	1326	20.1237	1.46668	0.759076	1.93219	0.0533364	0.331458	0.0266682	77.5072	1.3182	0.417499	3.15736	0.00159205	0.0344839	0.000796027	0.000240587	0.000481174	0.00923575	1.39244
	SFXN5	ENSG00000144040	94097	180.917	0.98074	0.382632	2.56314	0.010373	0.159139	0.00518651	106.589	0.978711	0.372159	2.62982	0.00854312	0.0907078	0.00427156	0.00024535	0.000490699	0.00937983	0.979725
	ANP32A	ENSG00000140350	8125	325.409	-0.680459	0.168179	-4.04603	5.21e-05	0.012087	0.999974	368.498	-0.0218694	0.265168	-0.0824736	0.93427	0.969914	0.532865	0.999751	0.000498966	0.00949451	-0.351164
	ANLN	ENSG00000011426	54443	2571.33	-1.31056	0.567499	-2.30936	0.0209238	0.222362	0.989538	1057.39	-1.58728	0.556337	-2.85309	0.00432969	0.0625207	0.997835	0.99975	0.000500787	0.00949451	-1.44892
	MT3	ENSG00000087250	4504	180.224	0.427219	0.295071	1.44785	0.147658	0.488791	0.0738292	1257.93	-1.43926	0.31096	-4.62844	3.68e-06	0.00133003	0.999998	0.999748	0.000503336	0.00950404	-0.506021
	EMX2	ENSG00000170370	2018	22.0197	0.363539	0.6247	0.581941	0.560606	0.825517	0.280303	88.3896	1.93284	0.502637	3.8454	0.000120355	0.00766731	6.02e-05	0.000254797	0.000509595	0.00954374	1.14819
	RPL19	ENSG00000108298	6143	375.893	-0.423897	0.195692	-2.16614	0.0303007	0.261468	0.98485	447.373	-0.766692	0.258852	-2.9619	0.00305752	0.0514845	0.998471	0.999744	0.000511602	0.00954374	-0.595294
	OPALIN	ENSG00000197430	93377	207.933	-1.55669	0.764877	-2.03521	0.0418298	0.298034	0.979085	195.156	-1.91734	0.626274	-3.0615	0.0022023	0.0424393	0.998899	0.999744	0.000511512	0.00954374	-1.73701
	HHIP	ENSG00000164161	64399	198.513	-1.58486	0.531317	-2.98289	0.00285542	0.0868839	0.998572	41.9674	-1.0291	0.481853	-2.13572	0.0327021	0.185741	0.983649	0.999742	0.000515332	0.00957486	-1.30698
	COL6A1	ENSG00000142156	1291	300.929	1.41563	0.454608	3.11395	0.00184598	0.072801	0.000922989	91.6193	0.850705	0.436651	1.94825	0.0513851	0.240078	0.0256925	0.00026286	0.00052572	0.00962046	1.13317
	HIST1H1E	ENSG00000168298	3008	318.767	0.52259	0.327814	1.59417	0.110899	0.438484	0.0554493	2281.49	0.881728	0.263901	3.34113	0.00083437	0.0246475	0.000417185	0.000264071	0.000528141	0.00962046	0.702159
	FAM189A2	ENSG00000135063	9413	84.8175	1.83909	0.468562	3.92497	8.67e-05	0.0147868	4.34e-05	34.5813	0.21386	0.596158	0.358729	0.719798	0.871129	0.359899	0.000263075	0.000526149	0.00962046	1.02648
	SNED1	ENSG00000162804	25992	108.322	1.45634	0.378074	3.85199	0.00011716	0.0177932	5.86e-05	181.387	0.373774	0.684308	0.546208	0.584923	0.803287	0.292462	0.000261585	0.00052317	0.00962046	0.915056
	MAGEH1	ENSG00000187601	28986	156.256	-0.709179	0.31544	-2.24822	0.0245623	0.238153	0.987719	41.1406	-0.799779	0.27725	-2.88469	0.003918	0.0586076	0.998041	0.999737	0.000526486	0.00962046	-0.754479
	LSM11	ENSG00000155858	134353	42.421	1.02139	0.60064	1.7005	0.0890376	0.405005	0.0445188	50.8601	1.39086	0.425185	3.27119	0.00107097	0.0285474	0.000535484	0.000268088	0.000536175	0.00972864	1.20612
	PTPN11	ENSG00000179295	5781	1185.7	-0.66182	0.241492	-2.74055	0.00613372	0.127505	0.996933	453.228	-0.568906	0.236839	-2.40208	0.0163021	0.121165	0.991849	0.999729	0.000541682	0.00975238	-0.615363
	ABCG2	ENSG00000118777	9429	128.474	-1.2984	0.342047	-3.79598	0.000147062	0.0201378	0.999926	38.6919	-0.418412	0.636739	-0.657117	0.511106	0.757427	0.744447	0.999729	0.000541032	0.00975238	-0.858408
	APOL2	ENSG00000128335	23780	103.567	1.31778	0.36341	3.62616	0.000287666	0.0269986	0.000143833	77.2152	0.480341	0.467923	1.02654	0.304637	0.604032	0.152319	0.000275746	0.000551493	0.00989067	0.899061
	ACYP2	ENSG00000170634	98	41.2977	-0.714487	0.371975	-1.92079	0.054758	0.335333	0.972621	65.2706	-0.914672	0.294059	-3.11051	0.00186764	0.0381633	0.999066	0.99972	0.000559457	0.00999491	-0.81458
	EXOG	ENSG00000157036	9941	45.2333	0.934981	0.302223	3.09368	0.00197694	0.0748905	0.000988469	278.465	0.412228	0.212666	1.93838	0.0525765	0.243752	0.0262883	0.000283178	0.000566355	0.0100794	0.673605
	PAAF1	ENSG00000175575	80227	148.374	-0.951574	0.33073	-2.87719	0.00401228	0.104733	0.997994	51.832	-0.642105	0.289185	-2.2204	0.0263919	0.163666	0.986804	0.999715	0.000569231	0.0100919	-0.79684
	SERPINE2	ENSG00000135919	5270	306.575	0.863163	0.312692	2.76042	0.00577264	0.125838	0.00288632	711.405	0.984665	0.419151	2.34919	0.0188142	0.131968	0.00940711	0.000289816	0.000579632	0.01016	0.923914
	PLP1	ENSG00000123560	5354	24423.2	-1.0637	0.572441	-1.85818	0.0631437	0.35138	0.968428	1723.3	-2.085	0.66366	-3.14166	0.00167991	0.0353957	0.99916	0.999711	0.00057822	0.01016	-1.57435
	ZKSCAN1	ENSG00000106261	7586	829.966	-0.677462	0.222986	-3.03814	0.00238042	0.0819944	0.99881	200.783	-0.541682	0.269902	-2.00696	0.0447541	0.222528	0.977623	0.999712	0.000575983	0.01016	-0.609572
	PITPNC1	ENSG00000154217	26207	182.946	1.27965	0.309768	4.13101	3.61e-05	0.0102266	1.81e-05	50.8531	-0.104935	0.372963	-0.281354	0.778439	0.898262	0.610781	0.000297047	0.000594094	0.0103708	0.58736
	CTNNA3	ENSG00000183230	29119	831.666	-1.24817	0.43655	-2.85917	0.00424748	0.107794	0.997876	275.901	-1.32819	0.598169	-2.22042	0.0263904	0.163666	0.986805	0.999702	0.000596125	0.0103708	-1.28818
	FGF2	ENSG00000138685	2247	119.607	1.44415	0.428512	3.37015	0.000751264	0.0480384	0.000375632	180.465	0.555149	0.379667	1.4622	0.143686	0.415409	0.0718431	0.000303382	0.000606763	0.0105165	0.999651
	RABEP1	ENSG00000029725	9135	679.402	-0.551011	0.159405	-3.45667	0.000546892	0.0390443	0.999727	223.38	-0.602072	0.466535	-1.29052	0.19687	0.484326	0.901565	0.99969	0.000619877	0.0106642	-0.576542
	ATG3	ENSG00000144848	64422	111.775	-0.741418	0.292783	-2.53231	0.0113313	0.165472	0.994334	156.35	-0.950687	0.371035	-2.56226	0.0103994	0.0963352	0.9948	0.999691	0.000618505	0.0106642	-0.846052
	TRIM62	ENSG00000116525	55223	104.975	-0.822788	0.342296	-2.40373	0.0162287	0.196112	0.991886	93.8487	-0.797022	0.297316	-2.68073	0.00734618	0.0838201	0.996327	0.999688	0.000624851	0.0106707	-0.809905
	PIEZO2	ENSG00000154864	63895	466.664	-1.01737	0.733344	-1.38731	0.165348	0.512662	0.917326	59.1323	-1.60718	0.472316	-3.40277	0.000667054	0.0217596	0.999666	0.999688	0.000623333	0.0106707	-1.31228
	EIF4G3	ENSG00000075151	8672	829.487	-0.511819	0.170169	-3.0077	0.00263233	0.0852241	0.998684	40.9597	-0.681451	0.340001	-2.00426	0.0450421	0.222884	0.977479	0.999686	0.000628292	0.0106902	-0.596635
	MOSPD2	ENSG00000130150	158747	226.791	-1.00235	0.391859	-2.55794	0.0105295	0.159624	0.994735	36.2998	-0.89195	0.353326	-2.52444	0.0115883	0.101048	0.994206	0.999682	0.00063635	0.0107878	-0.94715
	ZNF248	ENSG00000198105	57209	263.919	0.162476	0.325503	0.499154	0.617671	0.856743	0.308835	196.388	1.05414	0.276793	3.80842	0.000139859	0.00821589	6.99e-05	0.000321554	0.000643108	0.0108627	0.60831
	SRSF2	ENSG00000161547	6427	217.476	-0.398319	0.161203	-2.47091	0.013477	0.17781	0.993261	106.822	-0.797871	0.306488	-2.60327	0.00923393	0.0931209	0.995383	0.999677	0.000646761	0.0108848	-0.598095
	LPAR1	ENSG00000198121	1902	1507.54	-1.57424	0.540617	-2.91193	0.00359207	0.0985371	0.998204	129.722	-1.41868	0.67174	-2.11195	0.0346904	0.191793	0.982655	0.999674	0.000651625	0.0108878	-1.49646
	IER5L	ENSG00000188483	389792	33.5921	1.89961	0.498664	3.80939	0.000139309	0.0200286	6.97e-05	46.6577	0.363934	0.744826	0.488615	0.625114	0.823537	0.312557	0.000325081	0.000650161	0.0108878	1.13177
	ZDHHC20	ENSG00000180776	253832	1106.08	-0.808901	0.42701	-1.89434	0.0581805	0.343421	0.97091	397.922	-1.82018	0.593134	-3.06875	0.00214954	0.0417837	0.998925	0.99967	0.000659566	0.0109809	-1.31454
	ANAPC5	ENSG00000089053	51433	309.525	-0.741759	0.22528	-3.2926	0.000992638	0.0539375	0.999504	281.655	-0.724542	0.470796	-1.53897	0.123811	0.387569	0.938095	0.999666	0.000668396	0.0110459	-0.73315
	TMC7	ENSG00000170537	79905	124.59	-1.04889	0.375454	-2.79367	0.00521141	0.1191	0.997394	67.8279	-0.739856	0.330045	-2.24168	0.0249818	0.158589	0.987509	0.999664	0.00067298	0.0110459	-0.894375
	DOCK5	ENSG00000147459	80005	1173.5	-1.13368	0.518717	-2.18555	0.0288482	0.255032	0.985576	150.156	-1.26143	0.444062	-2.84065	0.00450212	0.0639868	0.997749	0.999664	0.000672543	0.0110459	-1.19755
	C1orf21	ENSG00000116667	81563	258.969	0.871942	0.428196	2.03631	0.041719	0.297845	0.0208595	286.036	1.09875	0.37114	2.96048	0.0030716	0.0514845	0.0015358	0.000334199	0.000668399	0.0110459	0.985347
	MAP6D1	ENSG00000180834	79929	248.894	-0.869167	0.285761	-3.04159	0.0023533	0.0817356	0.998823	44.2291	-0.731839	0.381405	-1.9188	0.0550101	0.248026	0.972495	0.999661	0.000677495	0.0110809	-0.800503
	EPS15	ENSG00000085832	2060	800.596	-0.398341	0.205923	-1.93442	0.0530618	0.330521	0.973469	55.9564	-1.07259	0.355543	-3.01677	0.0025548	0.0465799	0.998723	0.999649	0.000702862	0.0114554	-0.735466
	TSR2	ENSG00000158526	90121	144.758	-0.753951	0.232094	-3.24848	0.00116024	0.0575164	0.99942	44.509	-0.759491	0.480657	-1.58011	0.114082	0.371022	0.942959	0.999646	0.000707026	0.011483	-0.756721
	IP6K2	ENSG00000068745	51447	161.604	0.637843	0.279842	2.2793	0.0226492	0.231006	0.0113246	268.897	0.782676	0.285842	2.73814	0.00617875	0.0763879	0.00308937	0.000356653	0.000713307	0.0115446	0.71026
	LRRC8A	ENSG00000136802	56262	451.964	1.08485	0.30841	3.51756	0.000435526	0.0351493	0.000217763	82.6163	0.542806	0.507269	1.07006	0.284595	0.579135	0.142297	0.000361877	0.000723755	0.0116731	0.813828
	S100A6	ENSG00000197956	6277	131.294	1.12216	0.324092	3.46249	0.000535208	0.0383742	0.000267604	1609.06	0.572417	0.490722	1.16648	0.24342	0.536695	0.12171	0.00036967	0.000739341	0.0118316	0.84729
	CX3CL1	ENSG00000006210	6376	44.5416	0.720433	0.365116	1.97316	0.0484771	0.318596	0.0242386	206.534	1.14928	0.386918	2.97034	0.00297471	0.050753	0.00148735	0.000368926	0.000737852	0.0118316	0.934855
	AGPS	ENSG00000018510	8540	191.599	-0.598114	0.177951	-3.36112	0.000776262	0.0489367	0.999612	77.4625	-0.503642	0.371247	-1.35662	0.174902	0.4559	0.912549	0.999629	0.000741224	0.0118316	-0.550878
	TECR	ENSG00000099797	9524	124.664	-0.479844	0.213918	-2.24312	0.0248892	0.239588	0.987555	351.732	-0.60818	0.221062	-2.75118	0.00593816	0.0744332	0.997031	0.999627	0.000746357	0.0118727	-0.544012
	NDUFB5	ENSG00000136521	4711	72.2342	-0.755687	0.501333	-1.50736	0.13172	0.465588	0.93414	113.278	-1.02522	0.313814	-3.26697	0.00108706	0.0287144	0.999456	0.99962	0.000759553	0.0119146	-0.890453
	PRKG1	ENSG00000185532	5592	44.1218	0.396111	0.631004	0.627747	0.53017	0.809991	0.265085	45.2484	1.61479	0.435878	3.70467	0.000211664	0.0106126	0.000105832	0.000378454	0.000756908	0.0119146	1.00545
	RAB18	ENSG00000099246	22931	381.943	0.0575271	0.24904	0.230995	0.817319	0.939726	0.408659	96.8472	1.15016	0.297526	3.86575	0.000110747	0.00731334	5.54e-05	0.000379193	0.000758386	0.0119146	0.603845
	UBQLN1	ENSG00000135018	29979	414.176	-0.369057	0.169893	-2.17229	0.029834	0.259942	0.985083	131.406	-0.51762	0.184694	-2.80258	0.00506956	0.0685314	0.997465	0.999619	0.000761814	0.0119146	-0.443338
	SLTM	ENSG00000137776	79811	518.85	-0.493995	0.14952	-3.30388	0.000953563	0.0531008	0.999523	77.1156	-0.408069	0.28196	-1.44726	0.147824	0.420145	0.926088	0.999622	0.000755176	0.0119146	-0.451032
	FSTL1	ENSG00000163430	11167	79.5552	1.22393	0.392537	3.11799	0.00182087	0.0724271	0.000910433	93.0843	0.521729	0.299673	1.741	0.0816842	0.311932	0.0408421	0.000383498	0.000766996	0.0119554	0.872828
	RHOG	ENSG00000177105	391	97.4611	-0.526292	0.475944	-1.10578	0.26882	0.625997	0.86559	209.71	-1.27777	0.367486	-3.47706	0.000506948	0.017942	0.999747	0.999612	0.000776127	0.0120416	-0.902032
	RTKN	ENSG00000114993	6242	329.136	-0.85435	0.453457	-1.88408	0.0595537	0.345573	0.970223	206.564	-1.18452	0.392857	-3.01513	0.0025687	0.0466175	0.998716	0.999611	0.000777713	0.0120416	-1.01943
	NCOA4	ENSG00000266412	8031	409.704	-0.425174	0.241108	-1.76342	0.0778304	0.384447	0.961085	100.888	-0.986441	0.318608	-3.0961	0.00196084	0.0391807	0.99902	0.999609	0.000782031	0.0120682	-0.705807
	JUNB	ENSG00000171223	3726	193.621	1.0665	0.488696	2.18234	0.0290847	0.256001	0.0145424	211.032	1.40231	0.505443	2.77441	0.00553014	0.0708833	0.00276507	0.000400468	0.000800936	0.0122193	1.2344
	AP3S2	ENSG00000157823	10239	6.77134	-1.27441	0.790484	-1.61219	0.10692	0.432089	0.94654	107.102	-0.636325	0.19986	-3.18385	0.00145332	0.0339213	0.999273	0.999598	0.000803399	0.0122193	-0.955369
	SCARA3	ENSG00000168077	51435	222.897	1.18422	0.364839	3.24586	0.00117095	0.0577049	0.000585477	200.268	0.433645	0.287393	1.50889	0.131326	0.398558	0.065663	0.000402488	0.000804976	0.0122193	0.808931
	TAF9B	ENSG00000187325	51616	112.844	-0.679297	0.385738	-1.76104	0.0782325	0.384616	0.960884	76.3354	-0.702902	0.227509	-3.08956	0.00200453	0.0395625	0.998998	0.9996	0.000799729	0.0122193	-0.6911
	NIPA1	ENSG00000170113	123606	844.742	-0.951537	0.369019	-2.57856	0.00992141	0.156365	0.995039	48.387	-0.951573	0.396424	-2.40039	0.0163775	0.121165	0.991811	0.999598	0.000804839	0.0122193	-0.951555
	TRAF4	ENSG00000076604	9618	60.5505	-1.32728	0.381211	-3.48175	0.000498154	0.0371307	0.999751	32.9401	-0.404956	0.381665	-1.06102	0.288679	0.585189	0.85566	0.999591	0.000818631	0.0123861	-0.866119
	LAMA5	ENSG00000130702	3911	207.612	1.61698	0.535051	3.0221	0.00251027	0.0840413	0.00125514	35.8773	1.10826	0.601917	1.84123	0.0655885	0.277828	0.0327943	0.000413954	0.000827908	0.0123912	1.36262
	DNAH17	ENSG00000187775	8632	293.807	-0.976448	0.561394	-1.73933	0.0819772	0.391961	0.959011	64.5101	-1.4351	0.464186	-3.09165	0.00199046	0.0395625	0.999005	0.999586	0.000827409	0.0123912	-1.20577
	SETD1B	ENSG00000139718	23067	137.749	1.04531	0.322016	3.24616	0.00116974	0.0577049	0.000584871	33.8747	0.651799	0.435801	1.49563	0.134749	0.403355	0.0673747	0.000411306	0.000822612	0.0123912	0.848557
	PPP1R15A	ENSG00000087074	23645	133.638	0.432756	0.444656	0.973236	0.330436	0.676973	0.165218	343.764	2.06337	0.58619	3.51997	0.000431595	0.0163432	0.000215798	0.000414819	0.000829637	0.0123912	1.24806
	CEP97	ENSG00000182504	79598	232.099	-0.390969	0.236967	-1.64989	0.0989658	0.420603	0.950517	124.072	-0.694633	0.220862	-3.1451	0.00166028	0.0352565	0.99917	0.999581	0.000838084	0.0124772	-0.542801
	SH3BP4	ENSG00000130147	23677	215.638	-0.759661	0.438039	-1.73423	0.0828768	0.393956	0.958562	56.5659	-1.00555	0.32554	-3.08887	0.00200918	0.0395625	0.998995	0.999579	0.000841563	0.012489	-0.882607
	ZCCHC14	ENSG00000140948	23174	193.462	0.84508	0.325404	2.59702	0.00940358	0.153715	0.00470179	60.3442	0.823731	0.349473	2.35707	0.01842	0.130215	0.00921001	0.000424266	0.000848532	0.0125523	0.834406
	JAM3	ENSG00000166086	83700	589.621	-1.03391	0.471595	-2.19237	0.0283526	0.252887	0.985824	38.8015	-1.03473	0.377479	-2.74117	0.00612216	0.0760356	0.996939	0.999574	0.000852345	0.0125687	-1.03432
	PTCD3	ENSG00000132300	55037	219.808	-0.233471	0.185901	-1.25589	0.209157	0.56641	0.895421	144.602	-0.644701	0.191549	-3.36573	0.000763406	0.023622	0.999618	0.99957	0.000859335	0.0126105	-0.439086
	CDH23	ENSG00000107736	64072	157.663	0.349391	0.37931	0.921123	0.356986	0.699764	0.178493	81.1616	1.9422	0.549831	3.53236	0.000411867	0.0160558	0.000205934	0.000430899	0.000861799	0.0126105	1.1458
	RNF152	ENSG00000176641	220441	93.5545	0.527293	0.33073	1.59433	0.110862	0.438484	0.0554308	259.314	1.38178	0.435971	3.16943	0.00152737	0.0343619	0.000763685	0.00043166	0.000863321	0.0126105	0.954537
	NR2F1	ENSG00000175745	7025	137.618	1.10603	0.299357	3.69468	0.000220163	0.0248808	0.000110081	33.6313	0.2223	0.414278	0.536596	0.591547	0.804984	0.295774	0.000442568	0.000885137	0.0128886	0.664164
	CAPRIN1	ENSG00000135387	4076	580.902	-0.204242	0.210331	-0.971051	0.331523	0.677898	0.834238	45.3366	-1.29862	0.372183	-3.4892	0.000484466	0.0176066	0.999758	0.999543	0.000914869	0.0132799	-0.751431
	PEX26	ENSG00000215193	55670	91.5261	0.368763	0.236052	1.56221	0.118238	0.44781	0.0591192	64.8877	0.674959	0.213345	3.1637	0.00155776	0.0344297	0.00077888	0.000463928	0.000927855	0.0134264	0.521861
	CLDN11	ENSG00000013297	5010	813.893	-0.410704	0.498615	-0.823689	0.410116	0.737027	0.794942	130.58	-1.70102	0.47931	-3.54889	0.000386865	0.0156334	0.999807	0.999529	0.00094224	0.0134517	-1.05586
	CSPG5	ENSG00000114646	10675	112.73	-0.401659	0.36306	-1.10631	0.268591	0.625726	0.865705	40.8871	-1.43932	0.421834	-3.41206	0.000644745	0.0212884	0.999678	0.999528	0.000944082	0.0134517	-0.920491
	TMEM108	ENSG00000144868	66000	53.4719	0.693511	0.377419	1.83751	0.0661348	0.358381	0.0330674	72.7784	1.01117	0.339674	2.97688	0.00291194	0.0502171	0.00145597	0.000470795	0.000941589	0.0134517	0.85234
	SPECC1	ENSG00000128487	92521	910.401	-0.540752	0.260398	-2.07663	0.0378354	0.286834	0.981082	66.4738	-0.960785	0.34309	-2.80038	0.00510417	0.0685314	0.997448	0.999533	0.000933414	0.0134517	-0.750768
	ZNF488	ENSG00000265763	118738	205.692	-1.11821	0.545814	-2.0487	0.0404912	0.293998	0.979754	40.8228	-1.08868	0.386069	-2.81991	0.00480365	0.0665263	0.997598	0.99953	0.000939832	0.0134517	-1.10345
	USH1C	ENSG00000006611	10083	134.084	-1.13213	0.683614	-1.65609	0.0977035	0.417956	0.951148	50.8438	-1.76596	0.570214	-3.09702	0.00195477	0.0391807	0.999023	0.999526	0.000947534	0.0134596	-1.44905
	SELL	ENSG00000188404	6402	44.7963	-0.817355	0.563401	-1.45075	0.14685	0.487701	0.926575	36.1969	-1.56269	0.485423	-3.21924	0.0012853	0.0316564	0.999357	0.999521	0.000958497	0.0135738	-1.19002
	PLXNA2	ENSG00000076356	5362	255.412	1.55396	0.479839	3.2385	0.00120158	0.0590381	0.00060079	34.0316	0.706545	0.500569	1.41148	0.158102	0.435731	0.0790511	0.000484197	0.000968394	0.0136723	1.13025
	ABCA2	ENSG00000107331	20	5839.31	-0.755574	0.488987	-1.54518	0.122302	0.453759	0.938849	492.295	-1.45444	0.461452	-3.15189	0.0016222	0.0347201	0.999189	0.999506	0.000987943	0.0137808	-1.10501
	AKR7A2	ENSG00000053371	8574	80.2892	0.291532	0.233637	1.2478	0.212106	0.569884	0.106053	72.2899	0.981344	0.295118	3.32526	0.000883363	0.0251758	0.000441682	0.000490509	0.000981018	0.0137808	0.636438
	TRIM8	ENSG00000171206	81603	280.572	0.398349	0.274188	1.45283	0.146271	0.486967	0.0731354	645.263	0.97787	0.304871	3.20749	0.001339	0.0322253	0.000669501	0.000493895	0.00098779	0.0137808	0.68811
	PPP1R14A	ENSG00000167641	94274	284.098	-1.20528	0.580375	-2.07673	0.0378269	0.286834	0.981087	49.444	-1.68668	0.606959	-2.7789	0.00545426	0.0708833	0.997273	0.999507	0.000985557	0.0137808	-1.44598
	GRIK5	ENSG00000105737	2901	72.6057	1.52364	0.407507	3.73892	0.00018481	0.0229902	9.24e-05	37.3465	0.260061	0.753949	0.344932	0.730145	0.875849	0.365073	0.000495988	0.000991976	0.0137956	0.891849
	PRKAR1A	ENSG00000108946	5573	1333.19	-0.382742	0.215233	-1.77827	0.0753597	0.379209	0.96232	67.6571	-0.826432	0.27605	-2.99378	0.00275547	0.0482876	0.998622	0.999497	0.0010055	0.0139004	-0.604587
	SH3TC2	ENSG00000169247	79628	887.862	-1.46611	0.595054	-2.46383	0.0137462	0.17955	0.993127	46.4056	-1.60719	0.663619	-2.42185	0.0154416	0.118773	0.992279	0.999499	0.00100288	0.0139004	-1.53665
	SNX22	ENSG00000157734	79856	160.71	-1.39739	0.465814	-2.99988	0.00270085	0.0861076	0.99865	43.8553	-0.942931	0.533548	-1.76728	0.0771808	0.302631	0.96141	0.999495	0.00100945	0.0139136	-1.17016
	SNCG	ENSG00000173267	6623	184.194	-1.38204	0.435416	-3.17407	0.00150316	0.066047	0.999248	285.512	-0.880316	0.589681	-1.49287	0.135472	0.4044	0.932264	0.999492	0.0010151	0.0139501	-1.13118
	FAM181A	ENSG00000140067	90050	3.98579	2.73497	1.00537	2.72037	0.00652092	0.131568	0.00326046	62.646	1.4281	0.671262	2.12749	0.0333795	0.187695	0.0166898	0.000514193	0.00102838	0.014091	2.08153
	PCMT1	ENSG00000120265	5110	133.508	-0.692701	0.271888	-2.54774	0.0108424	0.161501	0.994579	87.3032	-0.737179	0.318494	-2.31458	0.020636	0.141648	0.989682	0.999476	0.00104822	0.0142785	-0.71494
	GGA1	ENSG00000100083	26088	165.001	0.290212	0.207641	1.39766	0.162215	0.508555	0.0811076	512.127	1.30209	0.404494	3.21906	0.00128613	0.0316564	0.000643067	0.000523889	0.00104778	0.0142785	0.79615
	CHI3L1	ENSG00000133048	1116	282.254	3.29932	0.979208	3.36938	0.000753385	0.0480384	0.000376693	52.6789	1.16241	1.04162	1.11596	0.264439	0.556892	0.13222	0.000528574	0.00105715	0.0143162	2.23086
	CCDC25	ENSG00000147419	55246	113.511	-0.512875	0.225783	-2.27154	0.0231142	0.232759	0.988443	50.6109	-0.971399	0.375907	-2.58415	0.00976198	0.0935595	0.995119	0.999472	0.00105614	0.0143162	-0.742137
	ANP32E	ENSG00000143401	81611	158.116	0.656771	0.39957	1.64369	0.100239	0.423594	0.0501197	1119.82	1.45679	0.475692	3.06246	0.00219528	0.0424393	0.00109764	0.000532832	0.00106566	0.0143896	1.05678
	FAT2	ENSG00000086570	2196	1877.87	1.52277	1.03462	1.47182	0.141071	0.479789	0.0705353	70.5754	3.36885	1.06382	3.16676	0.00154145	0.0343619	0.000770727	0.000537017	0.00107403	0.0144605	2.44581
	PLEKHM2	ENSG00000116786	23207	335.069	0.43194	0.242074	1.78433	0.0743697	0.376518	0.0371848	120.897	0.745865	0.251992	2.95987	0.00307766	0.0514845	0.00153883	0.000544464	0.00108893	0.0146187	0.588903
	EFNA1	ENSG00000169242	1942	67.7296	0.402898	0.394055	1.02244	0.306573	0.659151	0.153286	169.614	1.34294	0.394356	3.4054	0.000660671	0.021682	0.000330336	0.00054672	0.00109344	0.014637	0.872919
	PARP1	ENSG00000143799	142	709.372	-0.524746	0.282382	-1.85828	0.063129	0.35138	0.968436	136.449	-1.37039	0.471988	-2.90345	0.00369071	0.0571006	0.998155	0.99945	0.00109997	0.0146821	-0.94757
	FRMD4B	ENSG00000114541	23150	449.792	-1.17705	0.532433	-2.2107	0.0270567	0.248418	0.986472	226.883	-1.08552	0.414839	-2.61672	0.0088779	0.0918894	0.995561	0.999443	0.00111331	0.0148176	-1.13128
	ELN	ENSG00000049540	2006	72.8255	1.00819	0.465622	2.16524	0.030369	0.261653	0.0151845	131.498	1.43188	0.540549	2.64894	0.00807449	0.0879746	0.00403725	0.000566784	0.00113357	0.0148322	1.22003
	MFAP4	ENSG00000166482	4239	5.61218	1.02455	0.786494	1.30268	0.192684	0.548425	0.0963421	31.3931	1.28733	0.396387	3.24767	0.00116356	0.0295805	0.000581778	0.0005635	0.001127	0.0148322	1.15594
	ZIC1	ENSG00000152977	7545	1140.01	1.09802	0.754281	1.45572	0.145471	0.485367	0.0727353	298.314	2.07002	0.65497	3.16049	0.00157506	0.0344839	0.000787529	0.000561717	0.00112343	0.0148322	1.58402
	RBP7	ENSG00000162444	116362	25.2465	-0.453495	0.586421	-0.773327	0.439329	0.755037	0.780336	156.803	-1.29588	0.368899	-3.51284	0.000443347	0.0166717	0.999778	0.999434	0.00113228	0.0148322	-0.874688
	PDZD8	ENSG00000165650	118987	430.686	-0.480239	0.237981	-2.01797	0.0435939	0.303279	0.978203	59.4635	-0.689488	0.24847	-2.77493	0.00552136	0.0708833	0.997239	0.999439	0.00112138	0.0148322	-0.584864
	B4GALNT4	ENSG00000182272	338707	141.062	1.13966	0.353075	3.22781	0.0012474	0.0604032	0.000623701	52.1977	0.808615	0.605132	1.33626	0.181464	0.467028	0.0907319	0.000565097	0.00113019	0.0148322	0.974137
	HHATL	ENSG00000010282	57467	553.291	-1.02484	0.531916	-1.92669	0.0540179	0.333431	0.972991	65.3915	-0.970548	0.341808	-2.83946	0.00451905	0.0640593	0.99774	0.999431	0.00113897	0.0148611	-0.997693
	GAB1	ENSG00000109458	2549	1302.26	-0.920221	0.429811	-2.14099	0.0322748	0.268517	0.983863	42.69	-1.34128	0.503451	-2.66416	0.00771799	0.0855497	0.996141	0.999425	0.00114907	0.0149508	-1.13075
	PDE1C	ENSG00000154678	5137	554.736	-1.20632	0.508912	-2.37039	0.0177693	0.205323	0.991115	132.565	-1.06081	0.433004	-2.44989	0.01429	0.114391	0.992855	0.999418	0.00116349	0.0150134	-1.13357
	PIK3R1	ENSG00000145675	5295	978.147	-0.492274	0.169321	-2.90734	0.00364519	0.099342	0.998177	63.8187	-0.600194	0.329707	-1.82039	0.0687001	0.285723	0.96565	0.999415	0.00117004	0.0150134	-0.546234
	RAP1GDS1	ENSG00000138698	5910	273.786	-0.899674	0.264148	-3.40594	0.000659368	0.0444169	0.99967	42.8486	-0.768818	0.78579	-0.978401	0.327876	0.621438	0.836062	0.999417	0.00116581	0.0150134	-0.834246
	ABCA8	ENSG00000141338	10351	661.133	-1.03845	0.557204	-1.86367	0.0623678	0.349531	0.968816	71.9475	-1.59289	0.553092	-2.87997	0.00397715	0.0591656	0.998011	0.999421	0.00115791	0.0150134	-1.31567
	ZC3H13	ENSG00000123200	23091	891.723	-0.554159	0.168134	-3.29595	0.000980908	0.0539375	0.99951	106.305	-0.448137	0.375843	-1.19235	0.233123	0.526606	0.883439	0.999417	0.00116694	0.0150134	-0.501148
	SCRT2	ENSG00000215397	85508	11.7966	2.84235	0.92407	3.0759	0.00209869	0.0769619	0.00104935	49.6814	1.43637	0.916436	1.56735	0.117034	0.376889	0.0585168	0.000587526	0.00117505	0.0150361	2.13936
	PPP2R3A	ENSG00000073711	5523	188.334	-0.750009	0.369284	-2.03098	0.0422572	0.300092	0.978871	35.0719	-1.28654	0.470977	-2.73165	0.00630187	0.0773801	0.996849	0.999391	0.00121845	0.015506	-1.01828
	PNMA2	ENSG00000240694	10687	170.631	0.900373	0.408228	2.20556	0.0274146	0.249602	0.0137073	229.092	1.1367	0.439809	2.58452	0.00975139	0.0935595	0.0048757	0.000608243	0.00121649	0.015506	1.01853
	PALM2	ENSG00000243444	114299	114.146	-1.12031	0.443095	-2.52837	0.0114592	0.165604	0.99427	133.735	-1.07592	0.476347	-2.25869	0.0239028	0.154825	0.988049	0.99938	0.00124017	0.0157393	-1.09811
	CDK6	ENSG00000105810	1021	301.296	-0.81932	0.463329	-1.76833	0.0770052	0.383206	0.961497	46.3053	-1.62096	0.55543	-2.91838	0.00351857	0.0555483	0.998241	0.999374	0.00125291	0.015816	-1.22014
	S100A1	ENSG00000160678	6271	550.03	-0.508815	0.48571	-1.04757	0.294837	0.650668	0.852581	951.156	-1.46961	0.439046	-3.34729	0.000816067	0.0244144	0.999592	0.999373	0.00125302	0.015816	-0.989214
	GCA	ENSG00000115271	25801	61.588	-0.839744	0.426818	-1.96745	0.0491309	0.320461	0.975435	68.566	-0.952557	0.344456	-2.7654	0.00568539	0.0719308	0.997157	0.999365	0.00127077	0.0159966	-0.896151
	BICD1	ENSG00000151746	636	226.482	0.704081	0.34556	2.03751	0.0415994	0.297608	0.0207997	97.4198	0.95503	0.352763	2.70729	0.00678352	0.0804146	0.00339176	0.000639009	0.00127802	0.0160299	0.829555
	ANGEL1	ENSG00000013523	23357	142.349	-0.783745	0.315414	-2.48481	0.0129619	0.174209	0.993519	42.1379	-0.686907	0.29984	-2.29091	0.0219688	0.147594	0.989016	0.99936	0.00128032	0.0160299	-0.735326
	EMP3	ENSG00000142227	2014	12.6441	0.815808	0.639776	1.27515	0.202258	0.560351	0.101129	63.7086	1.3018	0.405351	3.21155	0.00132022	0.0320151	0.000660112	0.000653745	0.00130749	0.0160741	1.05881
	RPL4	ENSG00000174444	6124	493.754	-0.59813	0.206789	-2.89247	0.00382225	0.102004	0.998089	1195.78	-0.500959	0.280081	-1.78862	0.0736757	0.296802	0.963162	0.999354	0.00129176	0.0160741	-0.549545
	RPL37A	ENSG00000197756	6168	614.466	-0.510152	0.272885	-1.86947	0.0615569	0.348939	0.969222	1297.11	-0.884317	0.312599	-2.82892	0.00467059	0.0648494	0.997665	0.999346	0.00130774	0.0160741	-0.697235
	MMP24	ENSG00000125966	10893	165.041	2.03279	0.691345	2.94034	0.00327856	0.0939154	0.00163928	32.4075	1.58851	0.927131	1.71336	0.0866455	0.321418	0.0433227	0.000654037	0.00130807	0.0160741	1.81065
	PALLD	ENSG00000129116	23022	161.251	0.945389	0.374719	2.52293	0.0116382	0.167035	0.00581912	51.6404	0.965552	0.430724	2.2417	0.024981	0.158589	0.0124905	0.000651696	0.00130339	0.0160741	0.955471
	BAMBI	ENSG00000095739	25805	52.6501	-0.111224	0.494561	-0.224893	0.822062	0.941277	0.588969	57.4445	-1.30619	0.352496	-3.70554	0.000210944	0.0106126	0.999895	0.999351	0.0012973	0.0160741	-0.708705
	DDX49	ENSG00000105671	54555	45.1941	-0.311337	0.326364	-0.953956	0.340106	0.685381	0.829947	62.5145	-0.814318	0.240908	-3.38021	0.000724311	0.0230714	0.999638	0.999347	0.00130626	0.0160741	-0.562828
	APLP1	ENSG00000105290	333	2714.64	-0.986719	0.493545	-1.99925	0.0455817	0.308795	0.977209	4205.73	-1.12159	0.412122	-2.72151	0.00649846	0.0783637	0.996751	0.999334	0.0013323	0.0162428	-1.05416
	SH3BP2	ENSG00000087266	6452	147.237	0.834726	0.360176	2.31755	0.0204739	0.219677	0.0102369	54.5754	0.98693	0.404022	2.44276	0.0145754	0.115388	0.00728769	0.000665438	0.00133088	0.0162428	0.910828
	PSRC1	ENSG00000134222	84722	243.196	-1.08974	0.481293	-2.26419	0.0235622	0.234823	0.988219	78.5218	-1.16196	0.465827	-2.49439	0.0126172	0.106036	0.993691	0.999336	0.00132736	0.0162428	-1.12585
	GRINA	ENSG00000178719	2907	351.93	0.602148	0.214883	2.80221	0.00507546	0.117765	0.00253773	53.9241	1.60338	0.849709	1.88698	0.0591637	0.26098	0.0295818	0.000677197	0.00135439	0.016426	1.10276
	RAB13	ENSG00000143545	5872	23.2561	1.23791	0.578393	2.14025	0.0323345	0.26866	0.0161672	107.743	0.755312	0.290774	2.59759	0.00938796	0.0934433	0.00469398	0.000676791	0.00135358	0.016426	0.996609
	SERTAD2	ENSG00000179833	9792	92.4054	0.264589	0.275945	0.958849	0.337635	0.682611	0.168817	96.999	0.828939	0.246473	3.36321	0.000770428	0.0237038	0.000385214	0.000682338	0.00136468	0.0165076	0.546764
	ARRDC4	ENSG00000140450	91947	219.757	0.00354975	0.439119	0.00808382	0.99355	0.997593	0.496775	363.633	1.66142	0.440007	3.77589	0.000159434	0.0089931	7.97e-05	0.000685452	0.0013709	0.0165399	0.832485
	HSPB8	ENSG00000152137	26353	257.63	1.20824	0.446511	2.70597	0.00681062	0.134071	0.00340531	2103.4	0.807601	0.40436	1.99723	0.0457998	0.224237	0.0228999	0.000695371	0.00139074	0.0166975	1.00792
	PRRC2B	ENSG00000130723	84726	1185.75	0.817924	0.229326	3.56665	0.000361571	0.0313251	0.000180786	128.94	0.208643	0.413716	0.504315	0.61404	0.817494	0.30702	0.000695578	0.00139116	0.0166975	0.513284
	CDON	ENSG00000064309	50937	229.979	1.22608	0.636656	1.92582	0.0541271	0.333614	0.0270636	36.0736	2.1198	0.76783	2.76077	0.00576646	0.0724487	0.00288323	0.000697892	0.00139579	0.0167098	1.67294
	ECHDC2	ENSG00000121310	55268	64.4686	0.976875	0.438207	2.22925	0.025797	0.243482	0.0128985	47.635	1.16453	0.465301	2.50275	0.0123231	0.105086	0.00616156	0.000702046	0.00140409	0.0167661	1.0707
	TMIE	ENSG00000181585	259236	17.5156	0.928076	0.591309	1.56953	0.116525	0.444912	0.0582627	51.1282	1.37651	0.457582	3.00823	0.00262771	0.0470906	0.00131386	0.000704762	0.00140953	0.0167878	1.1523
	GSPT1	ENSG00000103342	2935	399.97	-0.012532	0.184369	-0.0679725	0.945808	0.984951	0.527096	58.4223	-1.19222	0.318625	-3.74177	0.000182732	0.0100969	0.999909	0.999291	0.00141794	0.0168019	-0.602377
	ZBTB10	ENSG00000205189	65986	221.747	0.816437	0.313545	2.60389	0.00921728	0.152099	0.00460864	79.9959	0.977212	0.462766	2.11168	0.0347141	0.191793	0.0173571	0.000707559	0.00141512	0.0168019	0.896824
	ITSN1	ENSG00000205726	6453	371.174	0.666026	0.30835	2.15997	0.0307753	0.262608	0.0153877	105.451	1.17397	0.458668	2.55951	0.0104819	0.0963352	0.00524094	0.000711531	0.00142306	0.0168196	0.919997
	IER2	ENSG00000160888	9592	29.8088	0.606305	0.397639	1.52476	0.127319	0.458502	0.0636594	139.29	1.10987	0.366345	3.02957	0.00244905	0.0455726	0.00122453	0.00071879	0.00143758	0.0169481	0.858086
	NUDCD2	ENSG00000170584	134492	38.0642	-0.288935	0.495138	-0.583545	0.559526	0.825082	0.720237	131.488	-1.23557	0.350997	-3.52017	0.000431269	0.0163432	0.999784	0.999278	0.00144361	0.0169761	-0.762252
	GNG7	ENSG00000176533	2788	515.075	-0.444304	0.419385	-1.05942	0.28941	0.646115	0.855295	103.277	-1.23155	0.374419	-3.28924	0.0010046	0.0276137	0.999498	0.999269	0.00146138	0.0171416	-0.837929
	DOPEY2	ENSG00000142197	9980	160.331	0.797475	0.462833	1.72303	0.0848833	0.396993	0.0424416	59.1705	1.42106	0.492442	2.88574	0.00390494	0.0585742	0.00195247	0.000742637	0.00148527	0.0173781	1.10927
	SLITRK1	ENSG00000178235	114798	104.046	-0.909976	0.343908	-2.64599	0.00814523	0.142785	0.995927	48.9054	-1.00009	0.491091	-2.03647	0.0417029	0.212238	0.979149	0.999255	0.00149058	0.0173964	-0.955035
	SLC12A4	ENSG00000124067	6560	124.091	0.79494	0.309298	2.57014	0.0101658	0.157227	0.00508288	31.7226	0.606615	0.285885	2.12189	0.033847	0.189341	0.0169235	0.000751415	0.00150283	0.0174288	0.700778
	ACER3	ENSG00000078124	55331	265.958	-0.901942	0.383192	-2.35376	0.0185847	0.211146	0.990708	146.862	-0.984498	0.41834	-2.35334	0.0186054	0.131182	0.990697	0.999248	0.00150461	0.0174288	-0.94322
	WNK1	ENSG00000060237	65125	6267.26	-0.789494	0.378809	-2.08415	0.037147	0.285543	0.981427	1026.37	-0.792215	0.304333	-2.60312	0.00923786	0.0931209	0.995381	0.999249	0.001501	0.0174288	-0.790855
	TMEM206	ENSG00000065600	55248	183.736	-1.53658	0.490774	-3.13093	0.00174253	0.0711091	0.999129	182.902	-0.543689	0.409477	-1.32777	0.184256	0.469747	0.907872	0.999245	0.0015105	0.0174534	-1.04013
	CHMP7	ENSG00000147457	91782	94.4594	-0.0725898	0.203502	-0.356704	0.721314	0.900956	0.639343	50.1051	-0.701943	0.195112	-3.59764	0.000321117	0.0138004	0.999839	0.99923	0.00154007	0.0177509	-0.387266
	ARHGEF11	ENSG00000132694	9826	297.336	0.969157	0.276764	3.50174	0.000462225	0.0359159	0.000231112	46.0753	0.207917	0.366346	0.567544	0.570344	0.791901	0.285172	0.000781523	0.00156305	0.0178826	0.588537
	BTN3A1	ENSG00000026950	11119	61.9581	-0.486753	0.261584	-1.86079	0.0627741	0.351207	0.968613	258.293	1.27642	0.281935	4.52736	5.97e-06	0.00154009	2.99e-06	0.000780802	0.0015616	0.0178826	0.394833
	CALML4	ENSG00000129007	91860	29.5915	1.19715	0.493187	2.42737	0.0152087	0.189185	0.00760433	36.1895	0.932197	0.412009	2.26257	0.0236625	0.15382	0.0118312	0.000778171	0.00155634	0.0178826	1.06467
	ABCA1	ENSG00000165029	19	215.5	1.15661	0.317613	3.64156	0.000270987	0.02663	0.000135493	107.746	0.0765244	0.330018	0.23188	0.816632	0.918774	0.408316	0.000790602	0.0015812	0.0179126	0.616567
	CLCN4	ENSG00000073464	1183	638.74	-0.492603	0.258323	-1.90693	0.0565303	0.339979	0.971735	274.186	-0.730915	0.268237	-2.72488	0.00643244	0.0777493	0.996784	0.999207	0.00158593	0.0179126	-0.611759
	TGIF1	ENSG00000177426	7050	24.3015	1.06912	0.530843	2.01401	0.0440089	0.304251	0.0220045	122.18	0.985126	0.37312	2.64024	0.00828471	0.0893224	0.00414235	0.000791116	0.00158223	0.0179126	1.02712
	TPM1	ENSG00000140416	7168	144.754	0.488314	0.371437	1.31466	0.188624	0.543114	0.0943119	250.608	1.04699	0.335413	3.12149	0.0017994	0.0370485	0.000899702	0.000792405	0.00158481	0.0179126	0.767651
	CELF1	ENSG00000149187	10658	421.939	0.962314	0.335361	2.86949	0.00411137	0.105862	0.00205568	67.3321	0.749281	0.438198	1.70991	0.0872817	0.322456	0.0436408	0.000793986	0.00158797	0.0179126	0.855798
	AKTIP	ENSG00000166971	64400	82.7307	-0.392773	0.322843	-1.21661	0.223754	0.581706	0.888123	61.6112	-0.963999	0.303572	-3.17552	0.00149568	0.0341735	0.999252	0.999204	0.00159186	0.0179126	-0.678386
	SLC45A3	ENSG00000158715	85414	177.909	-1.01517	0.616071	-1.64782	0.0993898	0.421744	0.950305	38.2022	-1.05065	0.36091	-2.91112	0.00360136	0.0563623	0.998199	0.999204	0.00159266	0.0179126	-1.03291
	DEPTOR	ENSG00000155792	64798	140.847	-0.962383	0.387947	-2.48071	0.0131122	0.175101	0.993444	198.74	-0.668947	0.305081	-2.19269	0.0283299	0.170582	0.985835	0.9992	0.0015995	0.017946	-0.815665
	ALDH2	ENSG00000111275	217	305.895	0.680382	0.315248	2.15825	0.0309088	0.263047	0.0154544	1842.93	0.825716	0.329549	2.50559	0.0122246	0.104576	0.00611231	0.0008117	0.0016234	0.0181331	0.753049
	ANXA2	ENSG00000182718	302	38.2149	1.34473	0.626994	2.14472	0.0319749	0.266907	0.0159875	246.277	0.968826	0.384832	2.51753	0.0118181	0.102228	0.00590903	0.000811987	0.00162397	0.0181331	1.15678
	NDUFS5	ENSG00000168653	4725	118.098	-0.580065	0.286381	-2.0255	0.0428157	0.301297	0.978592	285.218	-0.689353	0.263496	-2.61618	0.00889197	0.0918894	0.995554	0.99918	0.00163957	0.0182633	-0.634709
	DENND2A	ENSG00000146966	27147	97.891	-0.055531	0.328828	-0.168875	0.865895	0.958307	0.567053	295.807	1.40625	0.370944	3.791	0.000150044	0.00855252	7.5e-05	0.00082376	0.00164752	0.0182741	0.675358
	SLIRP	ENSG00000119705	81892	43.3333	-0.773143	0.502126	-1.53974	0.123624	0.454657	0.938188	95.0502	-0.942637	0.317414	-2.96974	0.00298051	0.050753	0.99851	0.999176	0.00164841	0.0182741	-0.85789
	FTH1	ENSG00000167996	2495	4208.2	-0.640759	0.374409	-1.71139	0.0870097	0.400767	0.956495	574.115	-0.999121	0.350416	-2.85125	0.00435483	0.0627165	0.997823	0.999169	0.00166121	0.0183722	-0.81994
	PRUNE2	ENSG00000106772	158471	2470.84	-0.688554	0.312448	-2.20374	0.0275429	0.249664	0.986229	77.7153	-1.243	0.507683	-2.44838	0.0143501	0.11461	0.992825	0.999158	0.00168424	0.0185827	-0.965777
	MPZL2	ENSG00000149573	10205	13.8739	2.17963	0.878042	2.48238	0.0130508	0.174593	0.00652542	56.8925	1.20909	0.55942	2.16133	0.0306695	0.179347	0.0153348	0.000851645	0.00170329	0.0187101	1.69436
	MALAT1	ENSG00000251562	NA	66289.3	0.448409	0.282203	1.58896	0.11207	0.441102	0.0560348	2828.14	1.08152	0.36972	2.92524	0.00344185	0.0551409	0.00172093	0.000851924	0.00170385	0.0187101	0.764966
	CDK5R1	ENSG00000176749	8851	109.836	0.740909	0.432687	1.71234	0.0868334	0.400287	0.0434167	142.084	1.77889	0.626933	2.83745	0.0045475	0.0642058	0.00227375	0.00085953	0.00171906	0.0188326	1.2599
	SLAIN1	ENSG00000139737	122060	1349.33	-0.742879	0.369016	-2.01313	0.0441007	0.304251	0.97795	341.334	-1.35302	0.520266	-2.60062	0.00930548	0.0931408	0.995347	0.999127	0.0017461	0.0190839	-1.04795
	PLCD1	ENSG00000187091	5333	61.0828	1.12071	0.324798	3.4505	0.000559553	0.0396097	0.000279776	37.0119	0.35249	0.598076	0.589373	0.555611	0.782857	0.277806	0.000888517	0.00177703	0.0192858	0.736602
	SUN2	ENSG00000100242	25777	1109.37	-0.431133	0.372395	-1.15773	0.246974	0.603386	0.876513	157.506	-1.19374	0.376484	-3.17077	0.00152034	0.0343619	0.99924	0.999115	0.00177054	0.0192858	-0.812438
	NSRP1	ENSG00000126653	84081	184.116	-0.559997	0.2267	-2.47021	0.0135035	0.17781	0.993248	454.824	1.27392	0.264494	4.81643	1.46e-06	0.000650439	7.3e-07	0.000886728	0.00177346	0.0192858	0.356959
	PITPNM1	ENSG00000110697	9600	106.919	1.18214	0.479595	2.46488	0.0137059	0.179315	0.00685295	33.3198	1.11352	0.516181	2.15723	0.0309881	0.180209	0.0154941	0.00089498	0.00178996	0.0192909	1.14783
	ZEB2	ENSG00000169554	9839	3211.59	-1.1331	0.454341	-2.49393	0.0126336	0.172173	0.993683	1042.58	-0.889248	0.418183	-2.12645	0.0334654	0.187854	0.983267	0.999108	0.00178427	0.0192909	-1.01117
	FBXL16	ENSG00000127585	146330	106.544	1.98088	0.593438	3.33797	0.000843925	0.0510819	0.000421962	42.1161	0.572961	0.693427	0.826275	0.408648	0.686149	0.204324	0.000893663	0.00178732	0.0192909	1.27692
	TRMT112	ENSG00000173113	51504	60.5366	-0.60293	0.388327	-1.55264	0.12051	0.451499	0.939745	177.84	-0.785323	0.268148	-2.9287	0.00340386	0.0548569	0.998298	0.9991	0.00179975	0.0193068	-0.694127
	SYNC	ENSG00000162520	81493	14.1997	-0.0609179	0.58611	-0.103936	0.91722	0.976959	0.54139	82.4058	1.47434	0.394323	3.73892	0.00018481	0.0101085	9.24e-05	0.000898394	0.00179679	0.0193068	0.706713
	ZNF570	ENSG00000171827	148268	25.7458	-0.993908	0.444382	-2.23661	0.0253121	0.241596	0.987344	37.8612	-0.574775	0.241514	-2.37988	0.0173183	0.125098	0.991341	0.999082	0.00183597	0.01965	-0.784341
	GRID1	ENSG00000182771	2894	278.996	-0.619214	0.355244	-1.74307	0.0813217	0.390276	0.959339	87.8739	-0.803201	0.288118	-2.78775	0.00530755	0.0700984	0.997346	0.999076	0.00184703	0.0196776	-0.711208
	PLEKHA5	ENSG00000052126	54477	160.276	0.678203	0.249256	2.7209	0.00651036	0.131568	0.00325518	63.0908	0.708872	0.386555	1.83382	0.066681	0.280269	0.0333405	0.000922574	0.00184515	0.0196776	0.693537
	MTRR	ENSG00000124275	4552	183.714	-0.812211	0.253781	-3.20044	0.00137216	0.0631494	0.999314	80.349	-0.632245	0.590298	-1.07106	0.284143	0.578651	0.857929	0.99907	0.00185946	0.0197647	-0.722228
	NCL	ENSG00000115053	4691	935.557	-0.394796	0.146358	-2.69746	0.00698701	0.134913	0.996506	195.99	-0.594058	0.321549	-1.84749	0.0646766	0.27555	0.967662	0.999047	0.00190646	0.0202181	-0.494427
	MAL	ENSG00000172005	4118	307.487	-0.786875	0.558821	-1.4081	0.159102	0.505106	0.920449	213.359	-1.3291	0.443448	-2.99719	0.00272484	0.0479058	0.998638	0.999042	0.00191661	0.0202794	-1.05799
	NCKAP5	ENSG00000176771	344148	343.088	-1.29849	0.454204	-2.85882	0.00425216	0.107794	0.997874	46.5131	-0.567214	0.350588	-1.61789	0.105686	0.354138	0.947157	0.999035	0.00192956	0.02037	-0.932852
	SAFB2	ENSG00000130254	9667	392.442	0.602539	0.309251	1.94838	0.0513691	0.325968	0.0256846	471.855	0.867389	0.332174	2.61125	0.00902129	0.0925195	0.00451065	0.00096868	0.00193736	0.0203745	0.734964
	MRVI1	ENSG00000072952	10335	429.478	1.57337	0.443083	3.55096	0.000383827	0.0325493	0.000191913	62.1774	0.125447	0.42446	0.295544	0.767578	0.89405	0.383789	0.00096938	0.00193876	0.0203745	0.849409
	MYH14	ENSG00000105357	79784	367.241	-0.343864	0.311203	-1.10495	0.269181	0.626115	0.865409	47.7353	-0.922425	0.291332	-3.16624	0.00154426	0.0343619	0.999228	0.999026	0.00194719	0.020417	-0.633144
	KATNAL1	ENSG00000102781	84056	286.288	-0.122132	0.214073	-0.570516	0.568328	0.829307	0.715836	304.088	0.94498	0.242291	3.90019	9.61e-05	0.00693968	4.81e-05	0.000979467	0.00195894	0.0204938	0.411424
	FASN	ENSG00000169710	2194	1042.04	0.558752	0.253487	2.20426	0.0275061	0.249602	0.0137531	346.95	0.832288	0.349964	2.37821	0.0173968	0.125271	0.00869839	0.000988298	0.0019766	0.0205859	0.69552
	ERMN	ENSG00000136541	57471	3942.24	-1.35609	0.565818	-2.39668	0.0165443	0.197761	0.991728	1731.3	-1.35897	0.62202	-2.18477	0.0289057	0.172005	0.985547	0.999012	0.00197605	0.0205859	-1.35753
	NLGN2	ENSG00000169992	57555	294.741	1.00778	0.31209	3.22914	0.00124163	0.0602985	0.000620815	127.228	0.36812	0.377818	0.974331	0.329892	0.623079	0.164946	0.000990596	0.00198119	0.0205876	0.687952
	ZCRB1	ENSG00000139168	85437	193.431	-0.952409	0.272807	-3.49115	0.000480942	0.0366471	0.99976	342.639	-0.131244	0.319605	-0.410643	0.681334	0.850014	0.659333	0.998999	0.0020023	0.0207604	-0.541826
	PLEC	ENSG00000178209	5339	1370.22	1.04377	0.362908	2.87614	0.00402571	0.104756	0.00201285	86.2639	0.451653	0.287771	1.56949	0.116535	0.376288	0.0582673	0.00100459	0.00200918	0.0207854	0.747714
	PTCH1	ENSG00000185920	5727	268.865	0.601731	0.322643	1.86501	0.0621805	0.34933	0.0310902	268.415	1.02293	0.385631	2.65262	0.00798692	0.0872157	0.00399346	0.0010304	0.00206081	0.0212721	0.812333
	MCC	ENSG00000171444	4163	135.451	0.759319	0.368453	2.06083	0.0393193	0.291664	0.0196596	304.16	1.09122	0.43954	2.48265	0.013041	0.107321	0.00652052	0.00105012	0.00210025	0.021439	0.92527
	TCF12	ENSG00000140262	6938	477.537	-0.705847	0.231197	-3.053	0.00226563	0.0803601	0.998867	342.917	-0.595884	0.473734	-1.25785	0.208448	0.498342	0.895776	0.998948	0.00210467	0.021439	-0.650866
	TK2	ENSG00000166548	7084	111.138	0.298604	0.194029	1.53896	0.123813	0.454783	0.0619065	41.0735	0.951774	0.330133	2.883	0.00393909	0.0587607	0.00196954	0.00104089	0.00208178	0.021439	0.625189
	ROCK2	ENSG00000134318	9475	321.427	0.260944	0.312504	0.83501	0.403712	0.733459	0.201856	285.822	0.778288	0.237323	3.27945	0.00104011	0.0283024	0.000520054	0.00104995	0.0020999	0.021439	0.519616
	PLEKHG3	ENSG00000126822	26030	366.532	-1.1328	0.472995	-2.39494	0.016623	0.198077	0.991688	136.818	-0.889381	0.412006	-2.15866	0.0308766	0.179999	0.984562	0.998951	0.00209759	0.021439	-1.01109
	FAM107B	ENSG00000065809	83641	616.676	-1.04179	0.397871	-2.61842	0.00883375	0.148467	0.995583	373.322	-0.926832	0.487473	-1.9013	0.0572629	0.25458	0.971369	0.998956	0.00208891	0.021439	-0.984313
	RNF19A	ENSG00000034677	25897	245.299	0.53669	0.26175	2.05039	0.0403263	0.293906	0.0201632	54.4341	0.94764	0.380896	2.48792	0.0128493	0.107044	0.00642464	0.00105969	0.00211938	0.0215416	0.742165
	PFDN5	ENSG00000123349	5204	324.47	-0.624911	0.200072	-3.12343	0.00178759	0.0715402	0.999106	508.435	-0.411291	0.369555	-1.11294	0.265735	0.558601	0.867132	0.998914	0.00217248	0.0219373	-0.518101
	SYNJ2	ENSG00000078269	8871	1687.63	-1.01417	0.529262	-1.9162	0.0553395	0.336795	0.97233	129.705	-1.39461	0.538309	-2.59073	0.00957725	0.0934433	0.995211	0.998915	0.00217051	0.0219373	-1.20439
	STAG1	ENSG00000118007	10274	191.814	0.0936661	0.275802	0.339613	0.734148	0.907493	0.367074	309.468	1.19678	0.342331	3.49596	0.000472352	0.0175191	0.000236176	0.00108578	0.00217156	0.0219373	0.645221
	SCPEP1	ENSG00000121064	59342	40.6282	-0.33515	0.463611	-0.722912	0.469734	0.776076	0.765133	165.81	1.03482	0.26342	3.92841	8.55e-05	0.00671338	4.28e-05	0.00110073	0.00220146	0.0221817	0.349836
	PLTP	ENSG00000100979	5360	126.989	1.0063	0.303031	3.32077	0.000897694	0.0520725	0.000448847	103.647	0.298774	0.418558	0.713818	0.475339	0.733323	0.23767	0.0011055	0.00221099	0.0221951	0.652535
	SOX10	ENSG00000100146	6663	933.44	-0.711906	0.53358	-1.33421	0.182136	0.534627	0.908932	398.241	-1.26449	0.422952	-2.98968	0.00279274	0.0487105	0.998604	0.998894	0.00221234	0.0221951	-0.988198
	ZIC4	ENSG00000174963	84107	233.493	1.52019	0.752243	2.02087	0.043293	0.302237	0.0216465	46.8534	1.55135	0.622147	2.49354	0.0126476	0.106036	0.0063238	0.00111081	0.00222163	0.0222402	1.53577
	CELF5	ENSG00000161082	60680	68.0174	1.88211	0.695354	2.70669	0.00679583	0.134071	0.00339791	78.9378	1.29928	0.741946	1.75118	0.0799147	0.30824	0.0399573	0.00111802	0.00223604	0.0223363	1.59069
	MGST1	ENSG00000008394	4257	76.7308	1.36704	0.432498	3.1608	0.00157336	0.0677438	0.000786682	307.066	0.851555	0.839153	1.01478	0.310211	0.608992	0.155106	0.00113524	0.00227049	0.0224292	1.1093
	SLC3A2	ENSG00000168003	6520	127.776	0.885691	0.282924	3.13049	0.00174517	0.0711091	0.000872583	508.776	0.400338	0.37404	1.07031	0.28448	0.579121	0.14224	0.00113715	0.00227431	0.0224292	0.643014
	GALNT9	ENSG00000182870	50614	67.3606	2.05351	0.807392	2.54338	0.0109784	0.162882	0.00548922	83.4958	1.76024	0.901637	1.95227	0.0509065	0.238749	0.0254532	0.0011328	0.00226559	0.0224292	1.90687
	ZNF419	ENSG00000105136	79744	23.4968	0.143317	0.446681	0.320849	0.748325	0.913154	0.374162	58.1166	0.796942	0.228331	3.49029	0.000482493	0.0176066	0.000241247	0.0011335	0.00226699	0.0224292	0.47013
	AFMID	ENSG00000183077	125061	169.529	-0.782447	0.336536	-2.325	0.0200718	0.217881	0.989964	32.51	-0.723717	0.329342	-2.19747	0.0279872	0.169142	0.986006	0.998869	0.00226188	0.0224292	-0.753082
	IRX2	ENSG00000170561	153572	24.9233	-0.0880835	0.649667	-0.135582	0.892151	0.968817	0.553924	157.568	1.20807	0.328098	3.68204	0.000231379	0.0110877	0.00011569	0.00112964	0.00225927	0.0224292	0.559993
	TBX2	ENSG00000121068	6909	12.0528	0.419274	0.882653	0.475016	0.634776	0.865076	0.317388	93.6864	1.72479	0.504356	3.41979	0.000626705	0.0212101	0.000313353	0.00114315	0.00228631	0.0224998	1.07203
	UBA52	ENSG00000221983	7311	154.952	-0.431852	0.296977	-1.45416	0.145902	0.486225	0.927049	224.698	-0.73688	0.254186	-2.89898	0.00374384	0.0572574	0.998128	0.998845	0.00231033	0.0226057	-0.584366
	SEMA6B	ENSG00000167680	10501	100.449	1.40269	0.400483	3.5025	0.000460909	0.0359159	0.000230455	49.5531	0.134731	0.48462	0.278014	0.781001	0.899355	0.390501	0.00115583	0.00231167	0.0226057	0.768713
	BRD4	ENSG00000141867	23476	283.164	0.587643	0.303385	1.93696	0.0527507	0.329811	0.0263754	254.571	0.89369	0.350759	2.54787	0.0108381	0.0979776	0.00541907	0.0011553	0.00231059	0.0226057	0.740666
	FAAH	ENSG00000117480	2166	174.493	-0.837142	0.30943	-2.70543	0.00682151	0.134071	0.996589	72.9658	-0.643691	0.371778	-1.73138	0.0833835	0.315308	0.958308	0.998836	0.00232745	0.0227122	-0.740416
	PTBP1	ENSG00000011304	5725	131.872	0.648825	0.309713	2.09492	0.0361778	0.281307	0.0180889	70.9201	0.863974	0.359304	2.40457	0.0161913	0.12102	0.00809565	0.00117324	0.00234648	0.0228499	0.756399
	ACSBG1	ENSG00000103740	23205	247.622	0.128366	0.40013	0.320811	0.748354	0.913154	0.374177	286.276	1.559	0.448278	3.47774	0.000505656	0.017942	0.000252828	0.00117874	0.00235748	0.022909	0.843681
	AGTPBP1	ENSG00000135049	23287	773.315	-0.879237	0.248755	-3.53455	0.000408475	0.0337821	0.999796	48.2984	-0.0832061	0.455615	-0.182624	0.855093	0.936366	0.572453	0.998812	0.00237524	0.0230333	-0.481221
	PDGFRA	ENSG00000134853	5156	301.352	-1.2767	0.489506	-2.60813	0.00910377	0.151349	0.995448	111.574	-1.31749	0.715745	-1.84072	0.0656621	0.277828	0.967169	0.998795	0.00240962	0.0233181	-1.29709
	ANO6	ENSG00000177119	196527	133.374	0.743336	0.397563	1.86973	0.0615213	0.348939	0.0307607	70.2629	1.34298	0.519678	2.58425	0.00975899	0.0935595	0.0048795	0.00120738	0.00241476	0.0233192	1.04316
	CHMP2A	ENSG00000130724	27243	144.876	-0.0868557	0.222621	-0.390151	0.696425	0.891941	0.651788	232.802	-0.850131	0.247567	-3.43394	0.000594877	0.0203877	0.999703	0.998771	0.0024578	0.0236856	-0.468493
	SLC12A2	ENSG00000064651	6558	960.326	-0.960359	0.369172	-2.60139	0.0092848	0.152657	0.995358	473.18	-0.967963	0.527339	-1.83556	0.0664224	0.279687	0.966789	0.998763	0.00247415	0.0237938	-0.964161
	NCAM2	ENSG00000154654	4685	499.284	-0.565565	0.279189	-2.02574	0.0427912	0.301251	0.978604	372.846	-0.673912	0.276244	-2.43955	0.0147055	0.116171	0.992647	0.998752	0.00249637	0.0239085	-0.619738
	ZNF365	ENSG00000138311	22891	204.132	-0.384491	0.245937	-1.56337	0.117965	0.447281	0.941018	41.7714	-0.898468	0.321129	-2.79784	0.00514456	0.0686152	0.997428	0.998754	0.00249249	0.0239085	-0.64148
	DDX1	ENSG00000079785	1653	155.594	-0.226654	0.294895	-0.768592	0.442136	0.757183	0.778932	87.0874	-0.895989	0.275714	-3.2497	0.00115525	0.0295569	0.999422	0.998738	0.00252314	0.0240657	-0.561321
	BCL7B	ENSG00000106635	9275	96.8121	0.313	0.29699	1.05391	0.291926	0.648527	0.145963	46.15	0.838277	0.270158	3.10291	0.00191628	0.0385748	0.000958138	0.00126081	0.00252162	0.0240657	0.575638
	SAP18	ENSG00000150459	10284	367.534	-0.449668	0.263849	-1.70426	0.0883326	0.403634	0.955834	275.527	-0.919619	0.342011	-2.68886	0.0071697	0.0827802	0.996415	0.998724	0.00255149	0.024187	-0.684644
	WDR26	ENSG00000162923	80232	318.622	0.16252	0.179174	0.90705	0.36438	0.70443	0.18219	319.622	0.765431	0.240915	3.17718	0.00148716	0.0341735	0.000743578	0.00127276	0.00254552	0.024187	0.463976
	UNCX	ENSG00000164853	340260	8.30079	3.0874	1.23646	2.49697	0.012526	0.171664	0.00626298	48.6351	1.75395	0.899911	1.94903	0.0512923	0.240056	0.0256461	0.00127348	0.00254696	0.024187	2.42068
	TIMP1	ENSG00000102265	7076	81.2419	1.51894	0.462796	3.2821	0.00103039	0.0544737	0.000515194	67.1107	0.360477	0.524704	0.68701	0.492077	0.746176	0.246038	0.00128833	0.00257665	0.0243524	0.939708
	C1orf43	ENSG00000143612	25912	212.463	-0.198582	0.279131	-0.711428	0.476819	0.779774	0.761591	34.909	-1.12443	0.343862	-3.27	0.00107547	0.0285474	0.999462	0.99871	0.00257941	0.0243524	-0.661506
	AKAP8	ENSG00000105127	10270	99.9403	0.0664218	0.330316	0.201085	0.840632	0.948379	0.420316	116.385	0.688386	0.196721	3.4993	0.000466489	0.017421	0.000233245	0.0012944	0.00258881	0.0243915	0.377404
	PRDX2	ENSG00000167815	7001	299.08	0.014634	0.292952	0.0499536	0.960159	0.989669	0.48008	77.7265	-1.16211	0.322542	-3.60297	0.000314604	0.0136405	0.999843	0.998698	0.00260442	0.0244889	-0.573737
	COL16A1	ENSG00000084636	1307	596.472	-1.03615	0.510404	-2.03006	0.0423504	0.300092	0.978825	472.315	-0.774443	0.320788	-2.41419	0.0157703	0.11977	0.992115	0.998688	0.00262424	0.0245758	-0.905297
	GCLC	ENSG00000001084	2729	165.323	-0.658755	0.336466	-1.95786	0.0502461	0.322787	0.974877	32.9332	-1.43977	0.581106	-2.47764	0.0132253	0.108508	0.993387	0.99869	0.00261925	0.0245758	-1.04926
	KLHL5	ENSG00000109790	51088	346.418	-0.799712	0.193379	-4.13546	3.54e-05	0.0102033	0.999982	325.231	0.381658	0.288485	1.32297	0.185844	0.471949	0.092922	0.998682	0.00263651	0.0245915	-0.209027
	VPS13C	ENSG00000129003	54832	1425.94	-0.368034	0.117845	-3.12303	0.00179	0.0715402	0.999105	98.2353	-0.460863	0.46641	-0.988109	0.323099	0.617542	0.83845	0.998684	0.00263268	0.0245915	-0.414449
	SATB1	ENSG00000182568	6304	295.027	0.239646	0.236968	1.0113	0.311874	0.663598	0.155937	33.2437	1.26394	0.407146	3.10439	0.00190669	0.0385748	0.000953347	0.00133982	0.00267964	0.0249255	0.751794
	TCFL5	ENSG00000101190	10732	207.566	-0.91667	0.378881	-2.41942	0.0155455	0.191732	0.992227	62.7488	-1.12597	0.559272	-2.01328	0.0440847	0.220237	0.977958	0.998658	0.00268304	0.0249255	-1.02132
	SLC25A5	ENSG00000005022	292	96.2588	-0.222838	0.390386	-0.570816	0.568124	0.829206	0.715938	68.3546	-1.06246	0.319788	-3.3224	0.000892462	0.025302	0.999554	0.998655	0.00269023	0.0249424	-0.642651
	PHF21A	ENSG00000135365	51317	394.359	0.132077	0.217826	0.60634	0.544289	0.816001	0.272145	2174.46	0.970048	0.293567	3.30435	0.000951969	0.0267094	0.000475985	0.00135098	0.00270196	0.0250012	0.551062
	CAMK2B	ENSG00000058404	816	332.514	1.30467	0.599398	2.17663	0.0295081	0.257826	0.0147541	58.2263	1.46722	0.648984	2.2608	0.0237716	0.154344	0.0118858	0.00136411	0.00272823	0.0251359	1.38595
	UHMK1	ENSG00000152332	127933	358.426	-0.387746	0.174465	-2.22248	0.0262509	0.244977	0.986875	50.2418	-0.840928	0.379503	-2.21587	0.0267006	0.164674	0.98665	0.998637	0.00272609	0.0251359	-0.614337
	SAMD8	ENSG00000156671	142891	484.849	-0.34527	0.254236	-1.35807	0.174442	0.525143	0.912779	67.671	-0.922285	0.318386	-2.89675	0.00377053	0.0572574	0.998115	0.998634	0.00273275	0.0251359	-0.633777
	ALDH1L2	ENSG00000136010	160428	65.5419	0.576021	0.479883	1.20034	0.230009	0.587155	0.115004	34.3143	1.4812	0.495655	2.98837	0.00280471	0.0487105	0.00140235	0.00137902	0.00275804	0.0253184	1.02861
	ZBTB16	ENSG00000109906	7704	269.48	1.08517	0.412746	2.62914	0.00856	0.14637	0.00428	76.8652	0.780982	0.44901	1.73934	0.0819748	0.312601	0.0409874	0.00138671	0.00277343	0.0254094	0.933075
	FRY	ENSG00000073910	10129	557.626	0.838743	0.441425	1.90008	0.0574223	0.341883	0.0287111	226.331	0.92481	0.370374	2.49696	0.0125263	0.105886	0.00626314	0.00140305	0.0028061	0.0256078	0.881776
	NACAD	ENSG00000136274	23148	497.293	-0.492017	0.448549	-1.09691	0.272682	0.62974	0.863659	254.65	-0.96709	0.318005	-3.04112	0.00235704	0.0446781	0.998821	0.998597	0.00280562	0.0256078	-0.729553
	ZBTB20	ENSG00000181722	26137	3167.96	0.237664	0.130838	1.81648	0.0692967	0.364314	0.0346484	160.883	0.805318	0.314512	2.56053	0.0104512	0.0963352	0.00522563	0.00141712	0.00283424	0.0258138	0.521491
	RHOC	ENSG00000155366	389	106.111	1.04381	0.38018	2.74556	0.00604074	0.127318	0.00302037	40.1624	0.739932	0.47479	1.55844	0.119128	0.38015	0.0595642	0.00143804	0.00287608	0.0259527	0.891871
	IFITM3	ENSG00000142089	10410	189.916	1.19368	0.453114	2.63438	0.00842903	0.145621	0.00421452	1243.61	0.655209	0.382782	1.7117	0.0869514	0.321953	0.0434757	0.0014411	0.00288219	0.0259527	0.924443
	ARPP19	ENSG00000128989	10776	1095.49	-0.644128	0.268025	-2.40324	0.0162505	0.196112	0.991875	100.836	-0.703917	0.352784	-1.99532	0.0460078	0.224443	0.976996	0.998556	0.0028886	0.0259527	-0.674023
	ZNF273	ENSG00000198039	10793	92.531	1.28677	0.499768	2.57473	0.0100319	0.156431	0.00501594	47.396	0.988678	0.551779	1.7918	0.0731649	0.296326	0.0365825	0.00143518	0.00287036	0.0259527	1.13772
	SIK3	ENSG00000160584	23387	762.753	-0.534371	0.207424	-2.57622	0.00998869	0.156431	0.995006	61.5092	-0.632899	0.353931	-1.7882	0.0737438	0.296802	0.963128	0.99856	0.0028796	0.0259527	-0.583635
	TEX2	ENSG00000136478	55852	578.895	-0.360949	0.220835	-1.63447	0.10216	0.426497	0.94892	48.1739	-0.686048	0.25499	-2.69049	0.00713466	0.0827284	0.996433	0.998557	0.00288654	0.0259527	-0.523499
	CHMP1B	ENSG00000255112	57132	118.394	-0.821454	0.187016	-4.39242	1.12e-05	0.00492813	0.999994	502.027	0.543558	0.284991	1.90728	0.0564843	0.251739	0.0282422	0.998556	0.00288826	0.0259527	-0.138948
	IDH3G	ENSG00000067829	3421	106.814	0.194499	0.316464	0.6146	0.538819	0.813664	0.269409	238.807	0.766067	0.233864	3.2757	0.00105401	0.0285372	0.000527003	0.00145404	0.00290808	0.0260773	0.480283
	HSD17B4	ENSG00000133835	3295	429.179	-0.86806	0.24715	-3.51228	0.000444275	0.0355238	0.999778	126.676	-0.0429927	0.53514	-0.0803392	0.935967	0.970374	0.532016	0.99854	0.00292066	0.0261396	-0.455527
	PIP4K2A	ENSG00000150867	5305	2037.57	-0.71559	0.490592	-1.45863	0.144668	0.484237	0.927666	1136.17	-1.22756	0.4382	-2.80137	0.00508865	0.0685314	0.997456	0.998518	0.00296372	0.0263725	-0.971575
	ZNF76	ENSG00000065029	7629	67.9197	-0.126951	0.350637	-0.362057	0.717309	0.900259	0.641345	49.2254	1.00426	0.27194	3.69293	0.000221687	0.0109131	0.000110844	0.00147771	0.00295542	0.0263725	0.438653
	GDF11	ENSG00000135414	10220	111.937	0.0765556	0.28938	0.26455	0.791356	0.930883	0.395678	60.8133	0.962984	0.280869	3.42858	0.000606747	0.0206637	0.000303374	0.00148058	0.00296117	0.0263725	0.51977
	FAM110B	ENSG00000169122	90362	59.3061	1.29366	0.524919	2.4645	0.0137206	0.179355	0.0068603	42.6501	0.961403	0.50403	1.90743	0.0564647	0.251739	0.0282324	0.00149298	0.00298597	0.0265197	1.12753
	SPHK1	ENSG00000176170	8877	1.8728	1.87724	1.50827	1.24463	0.213268	0.571119	0.106634	46.9439	1.69253	0.578798	2.92421	0.0034533	0.0551611	0.00172665	0.00152876	0.00305752	0.0271034	1.78489
	NPDC1	ENSG00000107281	56654	161.563	0.976289	0.298717	3.26828	0.00108204	0.0559644	0.000541018	327.684	0.19666	0.332469	0.591513	0.554176	0.78229	0.277088	0.00153512	0.00307025	0.0271644	0.586475
	C18orf32	ENSG00000177576	497661	4.18356	-1.65434	1.30543	-1.26727	0.205058	0.562175	0.897471	181.223	-0.888617	0.305594	-2.90784	0.00363936	0.0567929	0.99818	0.99846	0.00307991	0.027198	-1.27148
	SMIM14	ENSG00000163683	201895	61.2455	-0.578306	0.347197	-1.66564	0.0957849	0.416162	0.952108	605.418	-0.581387	0.220265	-2.63949	0.00830307	0.0893224	0.995848	0.998451	0.00309765	0.0273029	-0.579846
	PHC3	ENSG00000173889	80012	868.397	0.116602	0.167389	0.696591	0.486059	0.785495	0.243029	302.953	0.824969	0.256725	3.21344	0.00131156	0.0320151	0.000655779	0.00155488	0.00310976	0.0273576	0.470785
	UBE2I	ENSG00000103275	7329	131.586	0.446902	0.235719	1.89591	0.0579721	0.34298	0.0289861	289.774	0.570769	0.232462	2.45532	0.014076	0.113417	0.00703802	0.00156046	0.00312091	0.0274038	0.508836
	PAFAH1B3	ENSG00000079462	5050	20.7874	0.270821	0.649871	0.416731	0.676875	0.882714	0.338438	117.685	0.979593	0.293283	3.34009	0.000837514	0.0246475	0.000418757	0.00157728	0.00315456	0.027647	0.625207
	KCNC4	ENSG00000116396	3749	47.6851	1.41415	0.464743	3.04287	0.00234334	0.0817356	0.00117167	40.2457	0.411948	0.407222	1.01161	0.311727	0.609982	0.155863	0.00159129	0.00318258	0.0277938	0.91305
	SOX8	ENSG00000005513	30812	366.053	-0.861373	0.545436	-1.57924	0.114282	0.442558	0.942859	161.842	-0.95446	0.354689	-2.69098	0.00712421	0.0827284	0.996438	0.998408	0.00318327	0.0277938	-0.907917
	CHPF	ENSG00000123989	79586	80.3443	0.77231	0.358405	2.15485	0.0311732	0.263931	0.0155866	68.3955	0.586414	0.265529	2.20848	0.0272111	0.166872	0.0136055	0.00160234	0.00320468	0.0279282	0.679362
	CBR1	ENSG00000159228	873	423.375	-0.555262	0.383871	-1.44648	0.148043	0.489355	0.925979	45.8004	-1.10455	0.39764	-2.77777	0.00547336	0.0708833	0.997263	0.998392	0.00321661	0.0279797	-0.829907
	ATG14	ENSG00000126775	22863	104.022	-0.929607	0.291259	-3.19169	0.00141445	0.0640373	0.999293	39.3383	-0.24302	0.339632	-0.715538	0.474277	0.732316	0.762862	0.998388	0.00322437	0.0279947	-0.586314
	TRIM24	ENSG00000122779	8805	188.789	-0.569601	0.229094	-2.48632	0.0129072	0.173958	0.993546	62.3577	-0.382999	0.208071	-1.84071	0.0656644	0.277828	0.967168	0.998385	0.00323053	0.0279948	-0.4763
	CRISPLD2	ENSG00000103196	83716	58.9177	0.38864	0.580696	0.669265	0.503326	0.796625	0.251663	59.4345	1.28805	0.400882	3.21305	0.00131335	0.0320151	0.000656677	0.00161822	0.00323643	0.0279948	0.838347
	HAPLN2	ENSG00000132702	60484	898.718	-0.87767	0.501413	-1.75039	0.0800505	0.387345	0.959975	1669.22	-1.08074	0.422846	-2.55586	0.0105925	0.096889	0.994704	0.998376	0.00324885	0.02805	-0.979203
	DZIP1	ENSG00000134874	22873	149.844	1.1174	0.36099	3.09537	0.00196567	0.0748905	0.000982833	81.297	0.42202	0.473775	0.890761	0.373058	0.655453	0.186529	0.00164635	0.0032927	0.0283234	0.769709
	KLHL24	ENSG00000114796	54800	682.01	-0.573043	0.198107	-2.89259	0.00382082	0.102004	0.99809	205.49	-0.30626	0.244741	-1.25136	0.210802	0.500435	0.894599	0.998354	0.00329183	0.0283234	-0.439651
	MAP2K1	ENSG00000169032	5604	86.5769	0.676183	0.282444	2.39405	0.0166636	0.198278	0.00833179	539.361	0.513584	0.264777	1.93968	0.0524181	0.243225	0.0262091	0.00164967	0.00329935	0.028328	0.594884
	ATN1	ENSG00000111676	1822	618.368	1.05677	0.362279	2.91702	0.00353392	0.0979284	0.00176696	90.893	0.661348	0.550309	1.20178	0.22945	0.522486	0.114725	0.00166955	0.0033391	0.0285248	0.859061
	FLNA	ENSG00000196924	2316	419.981	0.965418	0.340423	2.83593	0.00456919	0.111435	0.00228459	84.8593	0.448361	0.336417	1.33275	0.182613	0.468121	0.0913067	0.00167378	0.00334755	0.0285248	0.70689
	ZNF28	ENSG00000198538	7576	45.3735	0.606157	0.321576	1.88496	0.0594357	0.345368	0.0297179	76.8514	0.81949	0.336336	2.43652	0.0148294	0.116266	0.00741468	0.00166592	0.00333184	0.0285248	0.712823
	DPF3	ENSG00000205683	8110	219.161	0.586874	0.331904	1.7682	0.0770267	0.383206	0.0385133	483.975	0.884266	0.349886	2.5273	0.0114944	0.100531	0.00574718	0.00168263	0.00336525	0.0285248	0.73557
	FAM49B	ENSG00000153310	51571	237.029	-0.425398	0.256744	-1.65689	0.0975411	0.417719	0.951229	43.1529	-1.17803	0.450534	-2.61473	0.00892977	0.0920672	0.995535	0.998327	0.00334586	0.0285248	-0.801712
	RNF130	ENSG00000113269	55819	403.829	-0.457567	0.355951	-1.28548	0.198626	0.5552	0.900687	162.243	-1.32635	0.463196	-2.86348	0.00419011	0.0613228	0.997905	0.998318	0.00336469	0.0285248	-0.89196
	AKIP1	ENSG00000166452	56672	20.4196	1.10647	0.388386	2.8489	0.00438704	0.109246	0.00219352	102.669	0.355091	0.271089	1.30987	0.190241	0.477809	0.0951206	0.00167989	0.00335977	0.0285248	0.730782
	RPL37	ENSG00000145592	6167	428.691	-0.674207	0.249291	-2.7045	0.00684073	0.134291	0.99658	2376.21	-0.477014	0.312624	-1.52584	0.127049	0.393127	0.936475	0.99831	0.00338072	0.0285492	-0.575611
	VLDLR	ENSG00000147852	7436	115.22	-0.699839	0.372759	-1.87746	0.0604551	0.347282	0.969772	105.851	-0.809767	0.332441	-2.43582	0.0148581	0.116266	0.992571	0.998307	0.00338657	0.0285492	-0.754803
	FAM129B	ENSG00000136830	64855	145.566	0.766338	0.340293	2.252	0.0243226	0.237561	0.0121613	112.419	0.658169	0.31582	2.084	0.0371601	0.199399	0.01858	0.00169192	0.00338384	0.0285492	0.712254
	OLIG2	ENSG00000205927	10215	167.911	-1.01196	0.540041	-1.87385	0.0609507	0.347642	0.969525	69.1151	-1.01304	0.415828	-2.43619	0.014843	0.116266	0.992579	0.998296	0.00340759	0.0286744	-1.0125
	CAPS	ENSG00000105519	828	82.4866	-0.136397	0.603395	-0.226049	0.821163	0.940838	0.589418	154.162	1.5365	0.427758	3.59199	0.000328162	0.0139921	0.000164081	0.00170721	0.00341441	0.0286798	0.700054
	SNCA	ENSG00000145335	6622	233.254	-0.793435	0.252595	-3.14113	0.00168298	0.0699074	0.999159	834.399	-0.165258	0.213406	-0.774384	0.438704	0.708494	0.780648	0.998286	0.00342723	0.0287356	-0.479346
	NSMF	ENSG00000165802	26012	178.851	0.750456	0.314727	2.38447	0.0171038	0.200798	0.00855188	105.562	0.850962	0.441605	1.92698	0.0539827	0.246219	0.0269913	0.00172953	0.00345907	0.0289502	0.800709
	C1orf131	ENSG00000143633	128061	17.4776	-0.702793	0.465123	-1.51098	0.130793	0.464898	0.934604	73.1319	-0.416367	0.153964	-2.70431	0.00684457	0.0809243	0.996578	0.998264	0.0034713	0.0290003	-0.55958
	LETMD1	ENSG00000050426	25875	53.7479	-0.37837	0.383323	-0.987079	0.323604	0.671986	0.838198	31.9753	-0.910944	0.301207	-3.02432	0.00249195	0.0462121	0.998754	0.998261	0.00347771	0.0290017	-0.644657
	CAPN3	ENSG00000092529	825	660.872	-0.922576	0.520154	-1.77366	0.0761196	0.380963	0.96194	369.07	-1.35031	0.53939	-2.50341	0.0123003	0.105057	0.99385	0.998237	0.00352625	0.029249	-1.13644
	PCSK6	ENSG00000140479	5046	1164.61	-0.800596	0.541456	-1.4786	0.139247	0.477281	0.930376	353.899	-1.23864	0.455311	-2.72042	0.00651985	0.0783637	0.99674	0.998237	0.00352517	0.029249	-1.01962
	TMEM63A	ENSG00000196187	9725	1036.04	-1.09209	0.580128	-1.88251	0.0597675	0.346212	0.970116	40.8849	-0.958055	0.396835	-2.41424	0.0157681	0.11977	0.992116	0.998237	0.00352567	0.029249	-1.02507
	CEBPB	ENSG00000172216	1051	25.9439	1.09368	0.424823	2.57443	0.0100404	0.156431	0.00502022	129.875	0.841776	0.500764	1.68098	0.0927661	0.332888	0.0463831	0.00176656	0.00353313	0.0292538	0.967727
	GNG12	ENSG00000172380	55970	77.3909	1.10316	0.339335	3.25093	0.00115029	0.0571926	0.000575144	57.8851	0.242927	0.461998	0.525817	0.599015	0.809904	0.299508	0.00177044	0.00354088	0.0292658	0.673041
	GMFB	ENSG00000197045	2764	349.514	-0.788839	0.242567	-3.25205	0.00114578	0.0571384	0.999427	40.9216	-0.295098	0.569505	-0.518167	0.604342	0.812717	0.697829	0.998217	0.00356684	0.0294281	-0.541969
	ADRA1A	ENSG00000120907	148	60.7379	0.321662	0.349154	0.921263	0.356913	0.699764	0.178457	48.4391	1.10454	0.36222	3.04937	0.0022932	0.0437243	0.0011466	0.00179027	0.00358055	0.0294365	0.713102
	CLN8	ENSG00000182372	2055	233.43	-0.394863	0.396946	-0.994754	0.319856	0.669781	0.840072	56.3356	-0.985007	0.327267	-3.00979	0.00261427	0.0470906	0.998693	0.998211	0.00357836	0.0294365	-0.689935
	FMNL2	ENSG00000157827	114793	2333.28	-0.858545	0.4188	-2.05001	0.0403635	0.293906	0.979818	1743.14	-0.706005	0.31325	-2.25381	0.0242082	0.155742	0.987896	0.998192	0.00361677	0.0296818	-0.782275
	PDCL3	ENSG00000115539	79031	24.3057	-0.280121	0.411992	-0.679919	0.496556	0.792038	0.751722	43.96	-0.960362	0.303268	-3.16671	0.00154174	0.0343619	0.999229	0.998177	0.0036459	0.0298681	-0.620241
	RPL5	ENSG00000122406	6125	289.172	-0.291341	0.211675	-1.37636	0.16871	0.517436	0.915645	70.9399	-0.784909	0.282908	-2.77444	0.00552975	0.0708833	0.997235	0.998173	0.00365338	0.0298767	-0.538125
	IWS1	ENSG00000163166	55677	245.396	-0.436172	0.19449	-2.24264	0.0249202	0.239588	0.98754	51.2681	-0.759621	0.370751	-2.04887	0.0404746	0.208336	0.979763	0.998142	0.00371541	0.0302889	-0.597896
	MVB12B	ENSG00000196814	89853	885.09	-0.895432	0.481379	-1.86014	0.062866	0.351368	0.968567	58.0564	-0.949445	0.393915	-2.41028	0.0159402	0.120554	0.99203	0.998142	0.00371683	0.0302889	-0.922439
	ARHGAP22	ENSG00000128805	58504	182.313	-0.755776	0.454601	-1.6625	0.0964121	0.416162	0.951794	64.6773	-1.15809	0.451332	-2.56594	0.0102896	0.0963352	0.994855	0.998135	0.00373098	0.0303509	-0.956933
	TBC1D2B	ENSG00000167202	23102	105.414	0.499128	0.315864	1.5802	0.114061	0.442107	0.0570304	69.9531	0.73747	0.28107	2.6238	0.00869553	0.0911065	0.00434777	0.00187848	0.00375696	0.0305089	0.618299
	SVIP	ENSG00000198168	258010	122.28	-0.514318	0.306663	-1.67714	0.0935143	0.41168	0.953243	94.8482	-0.802814	0.314679	-2.55122	0.0107347	0.0976775	0.994633	0.998118	0.00376402	0.0305129	-0.658566
	MBNL2	ENSG00000139793	10150	1183.25	-0.616835	0.272594	-2.26283	0.0236461	0.234823	0.988177	585.231	-0.804193	0.39945	-2.01325	0.044088	0.220237	0.977956	0.998088	0.00382344	0.0309405	-0.710514
	TNKS	ENSG00000173273	8658	724.818	-0.209143	0.188235	-1.11108	0.266536	0.623459	0.866732	65.8866	-0.773436	0.264961	-2.91906	0.0035109	0.0555483	0.998245	0.998084	0.00383175	0.0309538	-0.491289
	GIPC1	ENSG00000123159	10755	191.622	-0.775249	0.337973	-2.29382	0.0218009	0.226817	0.9891	50.1325	-0.610537	0.310253	-1.96787	0.0490833	0.232737	0.975458	0.998043	0.00391317	0.0315567	-0.692893
	DAB2IP	ENSG00000136848	153090	443.455	1.32637	0.501243	2.64616	0.00814104	0.142785	0.00407052	33.8494	0.827845	0.544583	1.52014	0.128475	0.394383	0.0642374	0.00197609	0.00395218	0.031816	1.07711
	PRKCB	ENSG00000166501	5579	259.852	-0.484078	0.303888	-1.59295	0.111172	0.439025	0.944414	82.5251	-0.838424	0.323627	-2.59071	0.00957777	0.0934433	0.995211	0.998008	0.00398336	0.0320116	-0.661251
	GABRG1	ENSG00000163285	2565	234.232	0.784171	0.416463	1.88293	0.0597097	0.346111	0.0298549	34.1927	1.09835	0.465597	2.35901	0.0183238	0.129873	0.00916189	0.00199953	0.00399906	0.0320823	0.94126
	SRGAP3	ENSG00000196220	9901	497.947	0.651742	0.352352	1.84969	0.0643581	0.35484	0.032179	149.046	0.947653	0.397164	2.38605	0.0170304	0.124118	0.00851521	0.00200542	0.00401085	0.0321214	0.799698
	LPCAT3	ENSG00000111684	10162	42.8801	0.685376	0.496792	1.3796	0.167709	0.515943	0.0838545	47.5708	0.736612	0.269338	2.7349	0.00623987	0.0769679	0.00311994	0.00201076	0.00402152	0.0321514	0.710994
	DCAF5	ENSG00000139990	8816	236.858	0.21272	0.154077	1.38061	0.167399	0.515628	0.0836995	121.792	0.406924	0.148908	2.73271	0.00628153	0.0773057	0.00314076	0.00201861	0.00403723	0.0322215	0.309822
	TNR	ENSG00000116147	7143	909.618	-0.48964	0.380366	-1.28728	0.197995	0.554224	0.901002	84.5129	-1.17593	0.421376	-2.79069	0.00525958	0.0698054	0.99737	0.99797	0.00405968	0.0323144	-0.832785
	TMEM136	ENSG00000181264	219902	78.3149	-0.74571	0.25599	-2.91305	0.00357921	0.0985078	0.99821	187.204	-0.296422	0.2735	-1.08381	0.278448	0.574084	0.860776	0.997969	0.00406278	0.0323144	-0.521066
	BRSK2	ENSG00000174672	9024	211.943	0.907706	0.370618	2.44917	0.0143185	0.18344	0.00715926	81.2953	1.2496	0.707963	1.76507	0.0775527	0.302852	0.0387764	0.00203677	0.00407355	0.0323447	1.07865
	BASP1	ENSG00000176788	10409	93.0466	0.944979	0.365507	2.58539	0.00972682	0.155327	0.00486341	37.8542	0.828772	0.522688	1.58559	0.112831	0.368118	0.0564156	0.00204443	0.00408886	0.0324108	0.886875
	NUMB	ENSG00000133961	8650	134.715	0.473854	0.219999	2.15389	0.0312485	0.263931	0.0156243	152.125	0.512605	0.245654	2.08669	0.0369158	0.198689	0.0184579	0.00208116	0.00416232	0.032937	0.493229
	CAPN5	ENSG00000149260	726	45.949	0.654296	0.33377	1.96032	0.0499581	0.321743	0.0249791	92.6822	1.86517	0.82142	2.27066	0.0231673	0.152062	0.0115837	0.00209145	0.0041829	0.0330361	1.25973
	TPPP	ENSG00000171368	11076	1879.08	-0.640656	0.358199	-1.78855	0.0736879	0.374515	0.963156	608.225	-0.832342	0.344215	-2.41809	0.0156024	0.11903	0.992199	0.997905	0.00418907	0.0330361	-0.736499
	CNTN1	ENSG00000018236	1272	973.983	0.730035	0.405179	1.80176	0.0715835	0.368869	0.0357918	391.889	0.855233	0.355435	2.40616	0.0161213	0.12091	0.00806067	0.00209965	0.00419931	0.0330606	0.792634
	AGGF1	ENSG00000164252	55109	252.883	-0.0537938	0.236434	-0.227521	0.820018	0.9403	0.589991	31.8074	-0.927796	0.278697	-3.32905	0.000871428	0.0251758	0.999564	0.997893	0.00421424	0.0331221	-0.490795
	MAT2A	ENSG00000168906	4144	601.98	0.446199	0.304464	1.46552	0.142778	0.481854	0.071389	836.338	0.834893	0.314353	2.65591	0.00790943	0.0870222	0.00395472	0.00212055	0.0042411	0.0331928	0.640546
	MSH3	ENSG00000113318	4437	154.755	-0.456384	0.201441	-2.26559	0.0234763	0.234146	0.988262	43.4206	-0.743677	0.379696	-1.95861	0.0501583	0.23628	0.974921	0.997878	0.00424467	0.0331928	-0.600031
	SRP9	ENSG00000143742	6726	173.857	-0.25767	0.259275	-0.99381	0.320315	0.669838	0.839842	313.207	-0.867958	0.294308	-2.94915	0.00318653	0.0526069	0.998407	0.997885	0.00423046	0.0331928	-0.562814
	RPL38	ENSG00000172809	6169	337.151	-0.631302	0.292236	-2.16024	0.0307537	0.262608	0.984623	223.595	-0.731606	0.355366	-2.05874	0.0395194	0.206163	0.98024	0.997824	0.00435224	0.0339197	-0.681454
	CMPK1	ENSG00000162368	51727	244.705	-0.522478	0.188669	-2.76928	0.00561803	0.124146	0.997191	536.66	-0.27223	0.21279	-1.27934	0.200779	0.487323	0.899611	0.997827	0.0043469	0.0339197	-0.397354
	CD46	ENSG00000117335	4179	114.919	-0.681674	0.230456	-2.95794	0.00309707	0.0910134	0.998451	177.658	-0.324197	0.339164	-0.95587	0.339138	0.630654	0.830431	0.997813	0.00437405	0.0340326	-0.502935
	SERINC1	ENSG00000111897	57515	1593.38	-0.490071	0.269589	-1.81784	0.0690879	0.364172	0.965456	1733.16	-0.585271	0.246575	-2.3736	0.0176155	0.125842	0.991192	0.997806	0.00438849	0.0340879	-0.537671
	YPEL2	ENSG00000175155	388403	343.255	-0.753316	0.282845	-2.66336	0.00773655	0.140121	0.996132	124.959	-0.313714	0.218812	-1.43372	0.151653	0.424888	0.924173	0.997802	0.0043963	0.0340915	-0.533515
	ARAP2	ENSG00000047365	116984	761.43	-0.721348	0.334348	-2.15747	0.0309688	0.263424	0.984516	114.731	-0.846688	0.411909	-2.05552	0.0398287	0.206781	0.980086	0.997796	0.00440738	0.0341205	-0.784018
	ATP6V1E1	ENSG00000131100	529	166.137	-0.569859	0.324749	-1.75477	0.0792994	0.386479	0.96035	45.7286	-1.12538	0.464646	-2.42201	0.015435	0.118773	0.992283	0.997787	0.00442508	0.0341384	-0.847618
	ZCCHC4	ENSG00000168228	29063	25.8404	0.0625059	0.530309	0.117867	0.906173	0.973529	0.453087	115.816	0.985798	0.293283	3.36126	0.000775891	0.023737	0.000387946	0.00221489	0.00442978	0.0341384	0.524152
	GALNT18	ENSG00000110328	374378	74.0902	0.992835	0.388099	2.5582	0.0105216	0.159624	0.00526079	66.021	0.583268	0.369738	1.57752	0.114677	0.372446	0.0573383	0.00221587	0.00443174	0.0341384	0.788051
	DAP3	ENSG00000132676	7818	72.998	-0.0468519	0.309429	-0.151414	0.879649	0.963761	0.560175	47.6995	-0.629161	0.188241	-3.34232	0.000830804	0.0246475	0.999585	0.997758	0.00448483	0.0344901	-0.338006
	USP54	ENSG00000166348	159195	1521.83	-0.823002	0.421634	-1.95194	0.0509458	0.324561	0.974527	45.4437	-1.06074	0.472776	-2.24365	0.0248551	0.158317	0.987572	0.997742	0.00451519	0.0346662	-0.941873
	PAGR1	ENSG00000280789	79447	116.872	0.918482	0.486546	1.88776	0.0590583	0.3449	0.0295291	314.341	0.990375	0.430964	2.29805	0.0215591	0.145564	0.0107795	0.00227277	0.00454554	0.0348417	0.954428
	CHCHD5	ENSG00000125611	84269	20.2888	-1.92627	0.678955	-2.8371	0.00455247	0.111435	0.997724	37.2911	-0.263912	0.231972	-1.13769	0.255249	0.547395	0.872375	0.997715	0.00457071	0.0349768	-1.09509
	TMEM141	ENSG00000244187	85014	56.1933	-0.0394133	0.396217	-0.0994741	0.920762	0.977392	0.539619	42.2344	-1.01535	0.302622	-3.35517	0.000793176	0.0240525	0.999603	0.997688	0.00462485	0.0353329	-0.527379
	PER3	ENSG00000049246	8863	428.353	0.069544	0.28404	0.244839	0.806581	0.936831	0.403291	67.3242	1.58695	0.482434	3.28946	0.00100378	0.0276137	0.000501892	0.00231752	0.00463504	0.0353527	0.828247
	CHD3	ENSG00000170004	1107	242.174	0.683354	0.377111	1.81208	0.0699742	0.364864	0.0349871	37.4702	0.756391	0.321817	2.35037	0.0187546	0.131859	0.00937733	0.00233936	0.00467872	0.0355463	0.719872
	SUN1	ENSG00000164828	23353	271.659	0.420265	0.299967	1.40104	0.161203	0.5079	0.0806013	291.198	0.816982	0.307183	2.6596	0.00782346	0.0862811	0.00391173	0.00234552	0.00469104	0.0355463	0.618623
	CMTM4	ENSG00000183723	146223	307.989	0.416942	0.234021	1.78164	0.0748073	0.377676	0.0374037	76.7105	0.648551	0.273031	2.37537	0.0175313	0.125722	0.00876563	0.00234176	0.00468352	0.0355463	0.532746
	CEP57L1	ENSG00000183137	285753	52.099	-1.414	0.310812	-4.54938	5.38e-06	0.00280889	0.999997	46.3475	0.765191	0.316316	2.41907	0.0155602	0.119009	0.00778009	0.997661	0.00467746	0.0355463	-0.324406
	UCHL3	ENSG00000118939	7347	25.1998	-1.29074	0.527107	-2.44872	0.0143367	0.183497	0.992832	39.1245	-0.437892	0.259473	-1.68762	0.0914843	0.331328	0.954258	0.997644	0.00471176	0.0356452	-0.864314
	CCDC80	ENSG00000091986	151887	102.789	1.29275	0.436764	2.95984	0.00307798	0.0908495	0.00153899	47.5637	0.353886	0.392741	0.901068	0.367552	0.651488	0.183776	0.0023613	0.0047226	0.0356691	0.823318
	NEK6	ENSG00000119408	10783	76.1095	1.19059	0.421244	2.82637	0.00470783	0.113218	0.00235392	119.065	0.286706	0.253204	1.13231	0.257503	0.549269	0.128752	0.00237062	0.00474123	0.0357517	0.73865
	FOLH1	ENSG00000086205	2346	294.192	-1.44529	0.554158	-2.60809	0.00910486	0.151349	0.995448	143.001	-0.908364	0.620427	-1.46409	0.143168	0.414699	0.928416	0.997607	0.00478602	0.0359144	-1.17683
	PELI1	ENSG00000197329	57162	115.027	-0.482185	0.360933	-1.33594	0.181569	0.533922	0.909215	110.025	0.910886	0.229113	3.9757	7.02e-05	0.00624248	3.51e-05	0.00238691	0.00477383	0.0359144	0.214351
	ITCH	ENSG00000078747	83737	576.861	-0.556799	0.255635	-2.17811	0.0293981	0.257693	0.985301	216.127	-0.465821	0.233627	-1.99386	0.0461669	0.224814	0.976917	0.997608	0.00478477	0.0359144	-0.51131
	RBM39	ENSG00000131051	9584	522.497	-0.0521781	0.157313	-0.331684	0.740128	0.90989	0.629936	186.975	0.998551	0.282961	3.52893	0.000417239	0.0161382	0.00020862	0.00240767	0.00481534	0.0360762	0.473187
	PHC1	ENSG00000111752	1911	38.9471	1.00162	0.383096	2.61455	0.00893448	0.149558	0.00446724	40.3535	0.504572	0.349091	1.44539	0.148349	0.420145	0.0741745	0.00243215	0.0048643	0.0363749	0.753098
	TARSL2	ENSG00000185418	123283	370.846	-0.468844	0.243531	-1.92519	0.0542057	0.333614	0.972897	246.271	-0.44277	0.198248	-2.23341	0.0255219	0.161168	0.987239	0.997565	0.00487087	0.0363749	-0.455807
	PAFAH1B2	ENSG00000168092	5049	540.496	-0.546376	0.196346	-2.78272	0.00539047	0.121341	0.997305	85.7079	-0.570325	0.481945	-1.18338	0.236657	0.528671	0.881671	0.99755	0.00490049	0.0365374	-0.558351
	GRIN2C	ENSG00000161509	2905	223.998	1.09838	0.380946	2.88329	0.00393549	0.103812	0.00196774	85.5272	0.419079	0.415655	1.00824	0.31334	0.611436	0.15667	0.00247047	0.00494093	0.0367646	0.758728
	TENM1	ENSG00000009694	10178	434.462	1.17105	0.802741	1.45882	0.144615	0.484237	0.0723073	41.5297	2.20173	0.847577	2.59768	0.00938564	0.0934433	0.00469282	0.00247735	0.00495471	0.0367646	1.68639
	NEK7	ENSG00000151414	140609	251.151	-0.924259	0.322401	-2.8668	0.00414649	0.106116	0.997927	51.1788	-0.814682	0.786972	-1.03521	0.30057	0.599038	0.849715	0.997523	0.00495413	0.0367646	-0.869471
	FAM213B	ENSG00000275125	127281	42.8035	0.540264	0.519101	1.04077	0.297983	0.653529	0.148991	60.2242	1.11786	0.390707	2.86111	0.0042216	0.0615176	0.0021108	0.00249336	0.00498671	0.036943	0.82906
	GDE1	ENSG00000006007	51573	193.492	-0.490175	0.274411	-1.78628	0.074054	0.376032	0.962973	35.1634	-0.848865	0.362658	-2.34068	0.0192489	0.134494	0.990376	0.997488	0.00502426	0.0371619	-0.66952
	HSF1	ENSG00000284774	3297	88.1589	0.640388	0.282976	2.26304	0.023633	0.234823	0.0118165	145.178	0.371726	0.199071	1.86731	0.061859	0.267461	0.0309295	0.00255705	0.00511411	0.0377663	0.506057
	TMEM54	ENSG00000121900	113452	28.8489	1.12841	0.424955	2.65536	0.00792235	0.140799	0.00396117	32.2864	0.844725	0.62471	1.35219	0.176315	0.457448	0.0881578	0.00257299	0.00514598	0.0378812	0.986567
	CRYBG3	ENSG00000080200	131544	452.685	-0.749358	0.439696	-1.70426	0.088332	0.403634	0.955834	37.5194	-1.28232	0.534843	-2.39757	0.0165043	0.121428	0.991748	0.997427	0.00514582	0.0378812	-1.01584
	CECR2	ENSG00000099954	27443	384.066	0.279461	0.301548	0.926755	0.354054	0.697754	0.177027	299.266	1.14701	0.393897	2.91197	0.00359161	0.0563623	0.0017958	0.00258695	0.0051739	0.0379006	0.713238
	MRPL14	ENSG00000180992	64928	21.9118	-1.43491	0.672772	-2.13283	0.0329387	0.27174	0.983531	41.2378	-0.584462	0.291894	-2.00231	0.0452513	0.223459	0.977374	0.997409	0.00518125	0.0379006	-1.00969
	CFAP53	ENSG00000172361	220136	30.1076	0.839987	0.388961	2.15957	0.0308062	0.262608	0.0154031	47.0404	0.84777	0.429002	1.97615	0.0481381	0.230272	0.0240691	0.00258045	0.0051609	0.0379006	0.843878
	NOMO3	ENSG00000103226	408050	19.5853	-0.995754	0.71553	-1.39163	0.164034	0.510854	0.917983	185.599	-0.845862	0.3221	-2.62608	0.00863741	0.0911065	0.995681	0.99741	0.00517999	0.0379006	-0.920808
	LRRC23	ENSG00000010626	10233	35.8624	-0.0121276	0.363108	-0.0333996	0.973356	0.993242	0.513322	44.427	0.928087	0.274938	3.37562	0.000736499	0.0231869	0.00036825	0.00259573	0.00519146	0.0379156	0.45798
	CSNK1G2	ENSG00000133275	1455	133.995	0.783065	0.24955	3.1379	0.00170161	0.070038	0.000850803	37.8391	0.320257	0.660986	0.484514	0.628021	0.824869	0.314011	0.00260263	0.00520526	0.0379567	0.551661
	NDUFV3	ENSG00000160194	4731	75.8604	-0.171362	0.249666	-0.686366	0.492482	0.78884	0.753759	39.3754	-0.924194	0.304393	-3.03619	0.00239589	0.0452048	0.998802	0.997386	0.00522801	0.0380629	-0.547778
	TRIL	ENSG00000255690	9865	242.058	1.13279	0.404738	2.79881	0.0051291	0.118516	0.00256455	39.3517	0.550224	0.494033	1.11374	0.265391	0.558094	0.132696	0.00262272	0.00524543	0.0381299	0.841505
	CNTN2	ENSG00000184144	6900	3837.15	-1.0791	0.5091	-2.11963	0.0340376	0.275767	0.982981	199.197	-0.84824	0.422727	-2.00659	0.0447934	0.222528	0.977603	0.997359	0.00528192	0.0382754	-0.963671
	UBE2E2	ENSG00000182247	7325	68.1533	-0.592332	0.243163	-2.43595	0.0148529	0.186512	0.992574	99.9383	-0.624424	0.380384	-1.64156	0.100681	0.346254	0.94966	0.997359	0.00528154	0.0382754	-0.608378
	APP	ENSG00000142192	351	2873.93	-0.624511	0.241044	-2.59085	0.00957379	0.154382	0.995213	250.679	-0.586825	0.413455	-1.41932	0.155806	0.432587	0.922097	0.997305	0.00539011	0.0389379	-0.605668
	PURG	ENSG00000172733	29942	47.9403	0.854489	0.559497	1.52725	0.1267	0.458226	0.06335	58.19	0.841977	0.334891	2.51418	0.0119309	0.102958	0.00596544	0.00269244	0.00538487	0.0389379	0.848233
	NDRG1	ENSG00000104419	10397	2813.39	-0.607561	0.518629	-1.17147	0.241408	0.597652	0.879296	1632.47	-1.10544	0.402165	-2.74871	0.00598295	0.0747596	0.997009	0.997274	0.00545138	0.0393193	-0.856499
	IQCG	ENSG00000114473	84223	44.7722	0.140794	0.339197	0.415081	0.678083	0.883286	0.339041	77.7328	1.17601	0.372963	3.15315	0.00161519	0.0347074	0.000807597	0.00274072	0.00548144	0.0394748	0.658401
	RAB40B	ENSG00000141542	10966	195.175	-0.320308	0.40359	-0.793647	0.427401	0.747896	0.786299	31.8892	-1.26598	0.427681	-2.96011	0.00307528	0.0514845	0.998462	0.997237	0.00552514	0.039728	-0.793146
	FAM96B	ENSG00000166595	51647	38.5461	-0.45703	0.401121	-1.13938	0.254544	0.611158	0.872728	59.9182	-0.819915	0.296892	-2.76166	0.0057508	0.07242	0.997125	0.997226	0.00554717	0.0398248	-0.638472
	CLASP1	ENSG00000074054	23332	582.031	0.310389	0.216353	1.43464	0.15139	0.494356	0.075695	467.409	0.691866	0.269536	2.56688	0.0102618	0.0963352	0.00513089	0.00278364	0.00556728	0.0399074	0.501127
	ATPAF1	ENSG00000123472	64756	162.786	-0.105208	0.291323	-0.361138	0.717996	0.900259	0.641002	144.364	-1.02929	0.324665	-3.17032	0.00152271	0.0343619	0.999239	0.997192	0.00561551	0.0401912	-0.567251
	TJP1	ENSG00000104067	7082	1441.33	-0.821804	0.321184	-2.55867	0.0105074	0.159624	0.994746	441.023	-0.717235	0.498944	-1.4375	0.150575	0.423765	0.924713	0.997174	0.00565156	0.0402061	-0.769519
	TMPO	ENSG00000120802	7112	156.851	-0.296262	0.442407	-0.669659	0.503075	0.796625	0.748462	104.036	1.53746	0.42398	3.62626	0.000287559	0.0133033	0.00014378	0.00281413	0.00562826	0.0402061	0.620599
	LIMCH1	ENSG00000064042	22998	1717.97	-0.662574	0.31546	-2.10035	0.0356985	0.280151	0.982151	472.764	-0.587099	0.294655	-1.9925	0.0463164	0.224856	0.976842	0.99717	0.00566087	0.0402061	-0.624837
	AKIRIN2	ENSG00000135334	55122	87.978	0.621356	0.21996	2.82486	0.0047302	0.113375	0.0023651	86.5973	0.285577	0.279495	1.02176	0.306894	0.606487	0.153447	0.00282422	0.00564844	0.0402061	0.453466
	POMGNT2	ENSG00000144647	84892	115.75	0.757765	0.338253	2.24023	0.0250761	0.240162	0.0125381	33.5112	0.714631	0.388068	1.84151	0.0655464	0.277828	0.0327732	0.00282705	0.0056541	0.0402061	0.736198
	ANKMY2	ENSG00000106524	57037	59.6045	0.0327537	0.391637	0.0836327	0.933348	0.980197	0.466674	103.514	1.29787	0.394063	3.29356	0.000989256	0.0274709	0.000494628	0.00284244	0.00568488	0.0403149	0.665313
	ATP1A2	ENSG00000018625	477	2459.82	1.02513	0.329682	3.10944	0.00187445	0.0735065	0.000937226	1577.84	0.154479	0.332274	0.464913	0.641994	0.832869	0.320997	0.00289984	0.00579969	0.0406559	0.589802
	GLRX	ENSG00000173221	2745	49.4555	1.6256	0.56897	2.85709	0.00427546	0.107894	0.00213773	41.4662	0.646699	0.679728	0.951408	0.341397	0.632779	0.170699	0.002886	0.00577201	0.0406559	1.13615
	PRKCSH	ENSG00000130175	5589	439.927	-0.436203	0.284751	-1.53187	0.125553	0.456572	0.937223	91.0366	-0.671545	0.270395	-2.48358	0.0130071	0.107321	0.993496	0.997128	0.00574467	0.0406559	-0.553874
	SPATA2	ENSG00000158480	9825	130.065	-0.147997	0.287209	-0.515293	0.606348	0.850303	0.696826	121.094	2.04852	0.577004	3.55027	0.000384837	0.0156334	0.000192419	0.0028936	0.0057872	0.0406559	0.950261
	RASGRP3	ENSG00000152689	25780	442.393	-1.07626	0.55362	-1.94405	0.0518898	0.326967	0.974055	99.4332	-1.05216	0.492182	-2.13775	0.032537	0.185275	0.983732	0.997117	0.00576688	0.0406559	-1.06421
	P2RY13	ENSG00000181631	53829	30.4078	-2.15161	0.839452	-2.56312	0.0103737	0.159139	0.994813	57.4125	-0.844928	0.596702	-1.416	0.156777	0.433799	0.921612	0.9971	0.0057995	0.0406559	-1.49827
	ANKIB1	ENSG00000001629	54467	694.205	-0.692751	0.250895	-2.76112	0.00576034	0.125838	0.99712	158.906	-0.581458	0.523133	-1.11149	0.266357	0.559257	0.866821	0.997099	0.00580299	0.0406559	-0.637104
	LACC1	ENSG00000179630	144811	178.96	-0.914828	0.567232	-1.61279	0.106789	0.432034	0.946605	50.5236	-1.32623	0.548488	-2.41798	0.0156068	0.11903	0.992197	0.997099	0.00580122	0.0406559	-1.12053
	ATP8A1	ENSG00000124406	10396	1154.48	-1.0107	0.350633	-2.88249	0.0039454	0.103812	0.998027	377.249	-0.491775	0.548901	-0.895928	0.370291	0.653877	0.814854	0.997069	0.00586123	0.0410021	-0.751237
	PTMA	ENSG00000187514	5757	1548.18	-0.543551	0.367973	-1.47715	0.139636	0.477512	0.930182	964.095	-0.980365	0.389978	-2.5139	0.0119404	0.102958	0.99403	0.99706	0.00587977	0.0410699	-0.761958
	PPIL6	ENSG00000185250	285755	27.0572	1.21029	0.523364	2.31252	0.0207491	0.221135	0.0103745	33.2321	0.65059	0.376597	1.72755	0.084069	0.317015	0.0420345	0.00299001	0.00598001	0.0417074	0.930439
	EIF4ENIF1	ENSG00000184708	56478	146.844	0.142019	0.17587	0.807526	0.419363	0.741849	0.209682	253.097	0.671361	0.229841	2.92098	0.00348938	0.0554654	0.00174469	0.00301015	0.00602029	0.0419254	0.40669
	TSPYL2	ENSG00000184205	64061	458.213	0.672434	0.451427	1.48957	0.136337	0.47197	0.0681683	144.822	1.07995	0.433114	2.49344	0.0126511	0.106036	0.00632557	0.003021	0.006042	0.0420136	0.87619
	ZNF746	ENSG00000181220	155061	89.739	0.185784	0.209736	0.885801	0.375725	0.713047	0.187862	32.7743	0.57591	0.200469	2.87282	0.00406832	0.0601911	0.00203416	0.0030525	0.006105	0.0423882	0.380847
	DST	ENSG00000151914	667	10695.9	-0.503745	0.298547	-1.68732	0.0915412	0.408325	0.954229	293.442	-0.876106	0.375101	-2.33565	0.0195095	0.135899	0.990245	0.996942	0.00611593	0.0424007	-0.689925
	TSHZ1	ENSG00000179981	10194	177.6	0.805105	0.272582	2.95362	0.00314067	0.0915674	0.00157034	34.9431	0.26734	0.36447	0.733504	0.463251	0.726471	0.231626	0.00306672	0.00613344	0.0424456	0.536223
	JPH3	ENSG00000154118	57338	139.914	1.90479	0.667303	2.85446	0.00431102	0.108144	0.00215551	44.3337	0.767581	0.83921	0.914647	0.360377	0.646804	0.180188	0.00307033	0.00614067	0.0424456	1.33619
	LMO4	ENSG00000143013	8543	118.45	0.79124	0.261552	3.02517	0.0024849	0.0835722	0.00124245	100.19	0.31922	0.541023	0.59003	0.555171	0.782673	0.277585	0.00308772	0.00617545	0.0425625	0.55523
	NISCH	ENSG00000010322	11188	664.786	0.936147	0.383386	2.44179	0.0146147	0.185205	0.00730736	40.9972	0.924491	0.598086	1.54575	0.122165	0.385504	0.0610826	0.00309254	0.00618508	0.0425625	0.930319
	AMOTL2	ENSG00000114019	51421	405.249	-0.866383	0.38305	-2.2618	0.0237097	0.234823	0.988145	55.2992	-0.664792	0.375477	-1.77052	0.0766398	0.302261	0.96168	0.996912	0.00617593	0.0425625	-0.765587
	NTRK3	ENSG00000140538	4916	318.772	1.02224	0.347579	2.94103	0.0032712	0.0938981	0.0016356	32.6111	0.311586	0.416166	0.748706	0.454035	0.721544	0.227017	0.00310474	0.00620948	0.0426042	0.666914
	NEIL1	ENSG00000140398	79661	36.8942	1.34104	0.563005	2.38193	0.0172223	0.201764	0.00861116	65.8057	0.77502	0.477862	1.62185	0.104835	0.352621	0.0524177	0.00310116	0.00620231	0.0426042	1.05803
	VAMP1	ENSG00000139190	6843	236.648	-0.312877	0.376155	-0.831778	0.405534	0.734243	0.797233	69.5602	-1.32357	0.457111	-2.89551	0.00378544	0.0572574	0.998107	0.996889	0.006222	0.0426271	-0.818223
	CSRP1	ENSG00000159176	1465	1798.1	-0.413846	0.420883	-0.983281	0.325469	0.673098	0.837266	278.94	-1.17017	0.416912	-2.80675	0.00500443	0.0684318	0.997498	0.996861	0.00627873	0.0429525	-0.792007
	FUT8	ENSG00000033170	2530	402.812	-0.33008	0.216092	-1.5275	0.126637	0.458226	0.936682	141.792	-0.633366	0.258919	-2.4462	0.0144371	0.114966	0.992781	0.996839	0.00632134	0.0431332	-0.481723
	HTRA1	ENSG00000166033	5654	781.096	-0.618066	0.353012	-1.75084	0.0799738	0.387345	0.960013	52.7486	-1.1031	0.4864	-2.26789	0.0233358	0.152086	0.988332	0.996838	0.00632372	0.0431332	-0.860584
	TIMM8B	ENSG00000150779	26521	17.6146	-0.822331	0.669976	-1.2274	0.219671	0.578016	0.890165	48.5194	-0.70089	0.264229	-2.65259	0.00798775	0.0872157	0.996006	0.996822	0.00635641	0.0432768	-0.761611
	FUZ	ENSG00000010361	80199	43.2211	-0.34649	0.463409	-0.747699	0.454642	0.765615	0.772679	35.3212	-0.883991	0.301445	-2.93252	0.00336229	0.0543486	0.998319	0.996818	0.00636341	0.0432768	-0.615241
	DUSP7	ENSG00000164086	1849	121.163	-0.591872	0.412341	-1.4354	0.151175	0.494356	0.924413	88.0721	-0.775946	0.309216	-2.5094	0.0120936	0.103948	0.993953	0.996807	0.00638514	0.0432977	-0.683909
	B4GALT7	ENSG00000027847	11285	36.6122	0.0283584	0.308802	0.0918335	0.92683	0.978676	0.463415	67.5702	0.92101	0.283324	3.25073	0.00115109	0.0295569	0.000575543	0.00319205	0.00638411	0.0432977	0.474684
	KDM4B	ENSG00000127663	23030	120.45	0.522647	0.290642	1.79825	0.0721378	0.370582	0.0360689	145.55	0.919691	0.414192	2.22045	0.0263884	0.163666	0.0131942	0.00320797	0.00641593	0.0434432	0.721169
	MYL6	ENSG00000092841	4637	417.52	-0.357377	0.242055	-1.47643	0.139828	0.477512	0.930086	489.674	-1.03254	0.416883	-2.47682	0.0132558	0.108593	0.993372	0.996785	0.00642916	0.0434693	-0.694961
	CACNA1A	ENSG00000141837	773	990.814	1.81089	0.721881	2.50858	0.0121219	0.169155	0.00606096	56.959	1.14494	0.802366	1.42696	0.153593	0.428433	0.0767963	0.00324521	0.00649041	0.0437684	1.47792
	PPIA	ENSG00000196262	5478	163.689	-0.579638	0.301096	-1.92509	0.0542178	0.333614	0.972891	342.42	-0.41947	0.199792	-2.09954	0.0357696	0.195058	0.982115	0.996754	0.00649223	0.0437684	-0.499554
	GDI1	ENSG00000203879	2664	1307.11	-0.158089	0.144483	-1.09417	0.273881	0.630975	0.863059	328.954	-0.710912	0.260735	-2.72657	0.00639973	0.0777007	0.9968	0.996744	0.00651286	0.0438162	-0.4345
	CIAO1	ENSG00000144021	9391	169.169	-0.0237936	0.194089	-0.122591	0.902431	0.972149	0.548785	64.6287	-0.857943	0.265673	-3.22932	0.00124084	0.0309637	0.99938	0.996738	0.00652444	0.0438162	-0.440868
	CLDND1	ENSG00000080822	56650	3216.48	-0.857801	0.464681	-1.846	0.0648919	0.355541	0.967554	8247.31	-0.933262	0.430065	-2.17005	0.0300033	0.176021	0.984998	0.996736	0.00652762	0.0438162	-0.895532
	RNASE1	ENSG00000129538	6035	593.079	-1.09615	0.52979	-2.06902	0.0385443	0.289143	0.980728	584.198	-0.814517	0.417189	-1.95239	0.0508917	0.238749	0.974554	0.996724	0.00655289	0.0439223	-0.955331
	KLHDC1	ENSG00000197776	122773	52.2987	-0.683185	0.29963	-2.28009	0.0226021	0.231006	0.988699	168.324	-0.423687	0.247285	-1.71336	0.0866468	0.321418	0.956677	0.996699	0.00660132	0.0441832	-0.553436
	CNN3	ENSG00000117519	1266	437.488	0.987651	0.333607	2.96052	0.00307119	0.0908095	0.0015356	641.14	0.270657	0.410559	0.65924	0.509742	0.756648	0.254871	0.00334565	0.00669129	0.0445926	0.629154
	SSR2	ENSG00000163479	6746	85.3539	-0.122865	0.380022	-0.32331	0.746461	0.912311	0.62677	36.023	-0.849442	0.271599	-3.12756	0.00176265	0.0367106	0.999119	0.996659	0.00668298	0.0445926	-0.486153
	METAP2	ENSG00000111142	10988	219.834	-0.439274	0.213231	-2.06009	0.0393901	0.291664	0.980305	205.772	-0.477264	0.2445	-1.952	0.0509378	0.238749	0.974531	0.99666	0.00668068	0.0445926	-0.458269
	MGAT4A	ENSG00000071073	11320	247.781	0.644433	0.38399	1.67826	0.0932973	0.411247	0.0466486	143.412	1.04855	0.455494	2.30201	0.0213348	0.145143	0.0106674	0.00335384	0.00670767	0.0446377	0.846492
	GPRC5C	ENSG00000170412	55890	28.555	0.884299	0.691817	1.27823	0.201169	0.558447	0.100585	42.8183	1.01369	0.390451	2.5962	0.00942601	0.0934433	0.00471301	0.00336432	0.00672864	0.0447132	0.948995
	ST3GAL5	ENSG00000115525	8869	133.924	-0.27737	0.321813	-0.861898	0.388744	0.724464	0.805628	66.8506	-0.766322	0.269131	-2.84739	0.00440795	0.0633131	0.997796	0.996618	0.00676431	0.044886	-0.521846
	NASP	ENSG00000132780	4678	438.307	-0.815995	0.406613	-2.00681	0.04477	0.306277	0.977615	64.1956	-0.701284	0.351381	-1.99579	0.0459565	0.224395	0.977022	0.996588	0.00682376	0.0452159	-0.75864
	ABCA5	ENSG00000154265	23461	301.318	0.490964	0.422407	1.1623	0.245113	0.602248	0.122556	150.406	1.20043	0.450756	2.66315	0.00774134	0.0855497	0.00387067	0.00343422	0.00686843	0.0453341	0.845697
	PREX2	ENSG00000046889	80243	523.313	-0.629619	0.28705	-2.19341	0.0282777	0.252489	0.985861	119.305	-0.538013	0.299882	-1.79408	0.0728003	0.295512	0.9636	0.996571	0.00685808	0.0453341	-0.583816
	NKX6-2	ENSG00000148826	84504	209.856	-0.580933	0.589093	-0.986149	0.32406	0.672011	0.83797	833.707	-1.39943	0.505154	-2.77031	0.00560037	0.0713553	0.9972	0.996565	0.00687087	0.0453341	-0.990183
	KRBA1	ENSG00000133619	84626	48.364	0.528022	0.475519	1.11041	0.266822	0.623667	0.133411	50.1702	0.885145	0.328685	2.69299	0.00708138	0.0826415	0.00354069	0.00345693	0.00691386	0.045553	0.706583
	GALNS	ENSG00000141012	2588	38.0576	0.611038	0.363891	1.67918	0.0931176	0.410994	0.0465588	101.519	0.791182	0.34606	2.28626	0.0222393	0.148754	0.0111196	0.00346793	0.00693586	0.0456332	0.70111
	ATP1B1	ENSG00000143153	481	1013.45	-0.824748	0.336948	-2.4477	0.0143772	0.183769	0.992811	1481.66	-0.664808	0.452721	-1.46847	0.141977	0.412448	0.929012	0.99651	0.00697996	0.0457136	-0.744778
	CKAP4	ENSG00000136026	10970	54.9371	0.771886	0.327274	2.35853	0.0183474	0.209223	0.00917372	52.6719	0.473731	0.298508	1.587	0.112514	0.368118	0.0562568	0.00348276	0.00696552	0.0457136	0.622809
	CDK19	ENSG00000155111	23097	366.797	-0.792143	0.223386	-3.54607	0.000391019	0.032826	0.999804	134.927	0.146161	0.228815	0.638772	0.522972	0.763725	0.261486	0.996515	0.00696948	0.0457136	-0.322991
	MRPS14	ENSG00000120333	63931	97.8071	-0.63797	0.228556	-2.79131	0.00524945	0.119154	0.997375	63.9075	-0.255066	0.271678	-0.938856	0.347805	0.638104	0.826098	0.996506	0.00698744	0.0457136	-0.446518
	IFT81	ENSG00000122970	28981	65.0455	0.403606	0.466957	0.864332	0.387406	0.724464	0.193703	241.095	0.617192	0.218051	2.83049	0.00464766	0.0646968	0.00232383	0.00352317	0.00704635	0.0460342	0.510399
	POLD2	ENSG00000106628	5425	108.71	0.684807	0.257189	2.66266	0.00775248	0.140121	0.00387624	81.0606	0.56125	0.490375	1.14453	0.252403	0.544962	0.126202	0.00353607	0.00707214	0.0461378	0.623028
	DYRK1A	ENSG00000157540	1859	484.807	0.0899695	0.196035	0.458947	0.646272	0.870671	0.323136	416.836	0.812393	0.267167	3.04077	0.00235973	0.0446781	0.00117987	0.00354616	0.00709232	0.0461398	0.451181
	C9orf78	ENSG00000136819	51759	139.115	-0.677057	0.221532	-3.05625	0.00224127	0.0800056	0.998879	354.438	-0.0741368	0.173271	-0.427865	0.668749	0.844121	0.665625	0.996456	0.00708856	0.0461398	-0.375597
	PIP5K1C	ENSG00000186111	23396	245.474	1.32451	0.44059	3.00622	0.00264519	0.08531	0.0013226	45.7936	0.237899	0.460696	0.51639	0.605582	0.812756	0.302791	0.0036051	0.00721019	0.046841	0.781204
	RFX3	ENSG00000080298	5991	201.052	0.895381	0.377331	2.37293	0.0176475	0.204593	0.00882374	56.9453	0.601606	0.388838	1.54719	0.121818	0.384855	0.0609088	0.00361687	0.00723373	0.0469283	0.748494
	IRF1	ENSG00000125347	3659	22.2743	0.572378	0.37984	1.50689	0.131838	0.465839	0.0659191	218.863	1.25351	0.522599	2.39861	0.0164573	0.121412	0.00822865	0.00365942	0.00731884	0.047304	0.912945
	SDC2	ENSG00000169439	6383	89.5847	1.15268	0.428304	2.69127	0.00711805	0.135437	0.00355902	74.1866	0.503546	0.468137	1.07564	0.282089	0.577365	0.141045	0.00366451	0.00732902	0.047304	0.828114
	EDF1	ENSG00000107223	8721	336.824	-0.380848	0.254789	-1.49476	0.134977	0.471151	0.932511	123.106	-0.782785	0.325161	-2.40737	0.0160677	0.120893	0.991966	0.996337	0.00732531	0.047304	-0.581817
	CBX7	ENSG00000100307	23492	358.442	0.655372	0.284998	2.29957	0.0214728	0.225269	0.0107364	107.715	0.862251	0.528207	1.63241	0.102593	0.349616	0.0512963	0.00366619	0.00733237	0.047304	0.758811
	ALAD	ENSG00000148218	210	471.202	-0.510559	0.348566	-1.46474	0.142991	0.48188	0.928504	138.087	-0.682374	0.281254	-2.42619	0.0152585	0.118035	0.992371	0.996307	0.00738624	0.0473463	-0.596467
	EPB41L2	ENSG00000079819	2037	1027.34	-0.889604	0.449651	-1.97843	0.0478798	0.317035	0.97606	49.8092	-0.946222	0.47641	-1.98615	0.0470166	0.227317	0.976492	0.996315	0.00737056	0.0473463	-0.917913
	CHPT1	ENSG00000111666	56994	52.0167	0.958798	0.321849	2.97903	0.00289162	0.0868839	0.00144581	66.9693	0.58404	1.05241	0.554956	0.578925	0.798492	0.289463	0.00368206	0.00736413	0.0473463	0.771419
	PLSCR4	ENSG00000114698	57088	95.0647	1.27998	0.420827	3.04159	0.00235334	0.0817356	0.00117667	36.5642	0.144813	0.337954	0.4285	0.668287	0.844008	0.334144	0.00368897	0.00737794	0.0473463	0.712397
	C16orf70	ENSG00000125149	80262	105.343	-0.748415	0.28313	-2.64336	0.00820869	0.142855	0.995896	51.7143	-0.794686	0.692757	-1.14713	0.251326	0.544154	0.874337	0.996305	0.00738989	0.0473463	-0.77155
	NOVA2	ENSG00000104967	4858	43.4503	0.929109	0.359929	2.58137	0.00984086	0.156127	0.00492043	31.4706	0.589484	0.476035	1.23832	0.215597	0.504737	0.107798	0.00372164	0.00744329	0.0475848	0.759297
	DNAJB11	ENSG00000090520	51726	69.1757	-0.560319	0.341448	-1.64101	0.100796	0.42389	0.949602	86.4106	-0.710396	0.310816	-2.28558	0.0222788	0.148754	0.988861	0.996276	0.00744761	0.0475848	-0.635357
	ICK	ENSG00000112144	22858	289.115	-0.421049	0.229227	-1.83682	0.0662361	0.358684	0.966882	97.9785	-0.477432	0.225756	-2.11481	0.0344458	0.191503	0.982777	0.996264	0.00747271	0.0476796	-0.44924
	CNPY1	ENSG00000146910	285888	45.5169	1.98366	0.928612	2.13615	0.032667	0.2703	0.0163335	37.0185	1.32875	0.733639	1.81118	0.0701132	0.288717	0.0350566	0.00375191	0.00750383	0.0478125	1.6562
	SPTB	ENSG00000070182	6710	329.893	1.60872	0.633747	2.53843	0.011135	0.164041	0.00556752	85.189	0.98414	0.759871	1.29514	0.195272	0.482716	0.097636	0.00376505	0.00753011	0.0478141	1.29643
	KLF2	ENSG00000127528	10365	28.7665	0.0210008	0.638197	0.0329064	0.973749	0.993242	0.486875	263.431	1.43748	0.446271	3.22109	0.00127705	0.0316564	0.000638525	0.00376748	0.00753496	0.0478141	0.729239
	ARHGAP23	ENSG00000275832	57636	982.594	-0.408736	0.39577	-1.03276	0.301716	0.655884	0.849142	225.203	-0.806444	0.297896	-2.70714	0.0067866	0.0804146	0.996607	0.996239	0.00752101	0.0478141	-0.60759
	RDX	ENSG00000137710	5962	767.07	-0.877184	0.366896	-2.39083	0.0168106	0.199157	0.991595	51.2067	-0.783796	0.522877	-1.49901	0.133872	0.402285	0.933064	0.996223	0.00755412	0.0478703	-0.83049
	ASPH	ENSG00000198363	444	360.166	0.780825	0.273571	2.85419	0.00431467	0.108144	0.00215734	32.1425	0.572287	0.747202	0.765907	0.443732	0.712862	0.221866	0.00382041	0.00764083	0.0483413	0.676556
	BPNT1	ENSG00000162813	10380	33.1515	-0.647731	0.424662	-1.52529	0.127187	0.458502	0.936406	44.243	-0.776354	0.328223	-2.36533	0.0180142	0.12805	0.990993	0.996175	0.00764928	0.0483413	-0.712043
	GSN	ENSG00000148180	2934	1492.08	-0.602489	0.407798	-1.47742	0.139563	0.477512	0.930218	809.984	-0.790293	0.329213	-2.40055	0.0163705	0.121165	0.991815	0.996166	0.00766832	0.0483959	-0.696391
	PSD3	ENSG00000156011	23362	1288.45	0.268063	0.439059	0.610539	0.541505	0.814364	0.270752	361.516	1.2436	0.423891	2.93378	0.00334864	0.0542901	0.00167432	0.00385272	0.00770545	0.0485642	0.755833
	PAQR6	ENSG00000160781	79957	2043.64	-1.1437	0.553554	-2.0661	0.0388191	0.290368	0.98059	1561.77	-0.84557	0.452006	-1.87071	0.0613856	0.266936	0.969307	0.996126	0.00774769	0.0487643	-0.994634
	TSC22D1	ENSG00000102804	8848	482.931	0.50316	0.222497	2.26143	0.0237328	0.234823	0.0118664	81.9781	0.636544	0.386522	1.64685	0.0995893	0.344146	0.0497947	0.00388704	0.00777409	0.0488642	0.569852
	GJB1	ENSG00000169562	2705	249.593	-1.29205	0.74687	-1.72996	0.0836374	0.395373	0.958181	238.58	-1.21831	0.557295	-2.18611	0.0288078	0.171959	0.985596	0.996069	0.00786196	0.0493497	-1.25518
	PARN	ENSG00000140694	5073	131.304	-0.656656	0.222817	-2.94706	0.0032081	0.0928847	0.998396	195.538	-0.148387	0.260713	-0.569158	0.569249	0.791791	0.715375	0.996062	0.00787633	0.0493732	-0.402522
	SCD	ENSG00000099194	6319	7612.56	-0.863733	0.488271	-1.76896	0.0769004	0.38301	0.96155	94.0992	-1.37114	0.639177	-2.14516	0.0319398	0.183798	0.98403	0.996012	0.00797657	0.0498	-1.11744
	TMEM158	ENSG00000249992	25907	3.56574	3.45719	1.2049	2.86929	0.004114	0.105862	0.002057	35.52	0.601192	0.848106	0.708865	0.478408	0.735543	0.239204	0.00398375	0.00796749	0.0498	2.02919
	EPS15L1	ENSG00000127527	58513	168.267	0.352168	0.304709	1.15575	0.247783	0.60395	0.123892	248.486	1.04584	0.401089	2.6075	0.00912059	0.0930573	0.0045603	0.00398247	0.00796494	0.0498	0.699004
	PCDHGA12	ENSG00000253159	26025	60.193	1.0138	0.369643	2.74264	0.00609484	0.127318	0.00304742	34.0907	0.500397	0.536404	0.932872	0.350886	0.641041	0.175443	0.00399561	0.00799121	0.0498244	0.757096
	PICALM	ENSG00000073921	8301	1175.06	-0.619238	0.249128	-2.48562	0.0129325	0.173971	0.993534	373.937	-0.403938	0.302995	-1.33315	0.182483	0.468121	0.908759	0.995989	0.00802268	0.0499536	-0.511588
	DSE	ENSG00000111817	29940	53.5329	0.692328	0.32936	2.10204	0.0355497	0.279874	0.0177748	59.7468	0.57152	0.315245	1.81294	0.0698412	0.288148	0.0349206	0.0040183	0.00803659	0.0499732	0.631924

## Sheet: Table S7
		A
		Genes Information			Differential Expression MSA-SND (C2)
		Symbol	Ensembl ID	Entrez ID	Base Mean	Log2 (FC)	Log2 (FC) SE	Stat	p	adj p
		MLPH	ENSG00000115648	79083	8.18362	3.10614	0.530607	5.85394	4.80071e-09	6.44351e-05
		BAAT	ENSG00000136881	570	11.9684	2.41516	0.43266	5.58212	2.37608e-08	0.000159459
		GPNMB	ENSG00000136235	10457	32.4022	2.18693	0.457835	4.77667	1.78226e-06	0.00797381
		CXCL14	ENSG00000145824	9547	86.7029	-2.45627	0.550563	-4.46138	8.14348e-06	0.0218604
		PYGM	ENSG00000068976	5837	83.387	-2.05061	0.456668	-4.49037	7.1098e-06	0.0218604
		MAT2A	ENSG00000168906	4144	1013.5	1.16266	0.266182	4.36791	1.25444e-05	0.0280617
		ALDH8A1	ENSG00000118514	64577	30.8812	1.54589	0.364654	4.23933	2.24192e-05	0.0429873
		B
		Genes Information			Differential Expression MSA-OPCA (C2)
		Symbol	Ensembl ID	Entrez ID	Base Mean	Log2 (FC)	Log2 (FC) SE	Stat	p	adj p
		ACTN1	ENSG00000072110	87	136.499	1.54064	0.374999	4.10837	3.98462e-05	0.0188472
		ADAMTS9	ENSG00000163638	56999	94.2047	1.61599	0.458766	3.52247	0.000427553	0.046414
		ANXA1	ENSG00000135046	301	614.5	1.51032	0.418894	3.60549	0.000311564	0.0421057
		ASPA	ENSG00000108381	443	56.8948	-1.37808	0.358305	-3.84611	0.000120008	0.0350644
		ATG4C	ENSG00000125703	84938	110.304	-1.32326	0.293737	-4.50491	6.64005e-06	0.0073284
		ATRNL1	ENSG00000107518	26033	184.812	-1.72156	0.476444	-3.61335	0.000302269	0.0417006
		BBIP1	ENSG00000214413	92482	44.1338	-1.42546	0.373642	-3.81503	0.000136165	0.0350644
		CCNI	ENSG00000118816	10983	1605.34	0.76644	0.215918	3.54967	0.000385711	0.045997
		CCNT1	ENSG00000129315	904	108.62	0.975669	0.225628	4.32423	1.53065e-05	0.01267
		CDK6	ENSG00000105810	1021	45.035	-1.71624	0.488785	-3.51125	0.000446011	0.0468808
		CHMP5	ENSG00000086065	51510	180.399	-0.926916	0.232095	-3.99369	6.50535e-05	0.0253403
		COL9A2	ENSG00000049089	1298	107.736	-1.42838	0.386796	-3.69284	0.000221759	0.0387016
		CRY2	ENSG00000121671	1408	178.805	1.1089	0.301228	3.68125	0.000232093	0.0390371
		CX3CR1	ENSG00000168329	1524	29.8204	-2.21613	0.525046	-4.22083	2.43399e-05	0.0177793
		DCP2	ENSG00000172795	167227	95.7033	1.35209	0.252526	5.35424	8.59148e-08	0.000189642
		DDX49	ENSG00000105671	54555	62.8656	-0.819968	0.218694	-3.74939	0.000177264	0.0350644
		DEF8	ENSG00000140995	54849	613.46	0.87826	0.247198	3.55286	0.000381072	0.045997
		DHRS9	ENSG00000073737	10170	23.7867	-1.89618	0.503778	-3.76391	0.000167276	0.0350644
		DRC1	ENSG00000157856	92749	120.116	1.68143	0.454883	3.6964	0.000218674	0.0387016
		EMP1	ENSG00000134531	2012	237.053	1.81417	0.491317	3.69247	0.000222087	0.0387016
		EPB41	ENSG00000159023	2035	223.896	1.91282	0.531612	3.59815	0.000320487	0.0424453
		EPHB6	ENSG00000106123	2051	57.2709	1.46938	0.293363	5.00876	5.47829e-07	0.000725544
		EZH1	ENSG00000108799	2145	49.8172	1.12572	0.2733	4.11899	3.80542e-05	0.0188472
		EZR	ENSG00000092820	7430	68.7067	1.67349	0.43915	3.81074	0.000138552	0.0350644
		FAM107A	ENSG00000168309	11170	2684.3	1.28999	0.343374	3.7568	0.000172097	0.0350644
		FAM153B	ENSG00000182230	202134	211.755	2.75851	0.757371	3.64222	0.000270302	0.0396295
		GAS2	ENSG00000148935	2620	66.4191	-1.50796	0.428701	-3.51751	0.00043562	0.046527
		GREM1	ENSG00000282046	26585	71.9875	-1.38156	0.389653	-3.54561	0.00039171	0.045997
		GSE1	ENSG00000131149	23199	77.3825	1.02731	0.269863	3.80679	0.000140782	0.0350644
		INIP	ENSG00000148153	58493	113.833	-0.934785	0.256985	-3.63751	0.000275288	0.0396295
		LSM11	ENSG00000155858	134353	54.5826	1.46542	0.380892	3.84734	0.000119406	0.0350644
		MAN1C1	ENSG00000117643	57134	80.5995	1.23974	0.32764	3.78386	0.000154418	0.0350644
		MAPK11	ENSG00000185386	5600	76.9672	1.69922	0.481783	3.52695	0.000420378	0.0463957
		MMP14	ENSG00000157227	4323	259.171	1.70971	0.408245	4.18795	2.81487e-05	0.0177793
		MOB1B	ENSG00000173542	92597	241.696	0.679146	0.167566	4.05301	5.05634e-05	0.0209269
		MT3	ENSG00000087250	4504	1249	-1.15893	0.278749	-4.1576	3.21606e-05	0.0177793
		NDUFB3	ENSG00000119013	4709	135.939	-0.948324	0.250941	-3.77908	0.000157409	0.0350644
		OMG	ENSG00000126861	101927057	55.4576	-2.14974	0.410458	-5.23742	1.62836e-07	0.000269574
		OSBPL1A	ENSG00000141447	114876	139.929	-1.44763	0.397486	-3.64197	0.000270565	0.0396295
		PAIP2B	ENSG00000124374	400961	769.838	-1.30474	0.36044	-3.61986	0.000294759	0.0415297
		PALM3	ENSG00000288318	342979	58.017	2.21186	0.602932	3.66851	0.000243965	0.0390371
		PGAM2	ENSG00000164708	5224	230.634	2.85735	0.52237	5.46998	4.50079e-08	0.000149021
		PLLP	ENSG00000102934	51090	137.633	-1.23979	0.350401	-3.53819	0.000402874	0.045997
		PLPPR1	ENSG00000276539	54886	42.4915	-1.46683	0.413314	-3.54896	0.000386763	0.045997
		PRDX2	ENSG00000167815	7001	76.6202	-1.05875	0.282673	-3.7455	0.000180035	0.0350644
		RNF152	ENSG00000176641	220441	284.712	1.41728	0.380866	3.7212	0.000198276	0.0375139
		ROCK2	ENSG00000134318	9475	304.603	0.848807	0.231615	3.66474	0.000247593	0.0390371
		STON1	ENSG00000243244	11037	417.657	1.6719	0.376826	4.43678	9.13138e-06	0.00863829
		TAF1B	ENSG00000115750	9014	117.138	0.855134	0.244317	3.5001	0.000465077	0.048121
		TNRC6C	ENSG00000078687	57690	554.023	0.788177	0.216019	3.64864	0.000263628	0.0396295
		TPPP3	ENSG00000159713	51673	229.983	-1.69327	0.407311	-4.15719	3.22187e-05	0.0177793
		TSPYL2	ENSG00000184205	64061	169.493	1.36203	0.385478	3.53335	0.000410327	0.046054
		TTLL7	ENSG00000137941	79739	279.806	-1.35026	0.35581	-3.79488	0.000147714	0.0350644
		UBB	ENSG00000170315	7314	1069.36	-0.861142	0.218221	-3.94619	7.94037e-05	0.0292117
		VIM	ENSG00000026025	7431	1594.52	1.41347	0.366953	3.85191	0.0001172	0.0350644			47
		ZMYM3	ENSG00000147130	9203	72.948	0.878201	0.233455	3.76176	0.000168723	0.0350644
		ZNF419	ENSG00000105136	79744	59.8448	0.855259	0.228278	3.74657	0.000179268	0.0350644
		ZNF746	ENSG00000181220	155061	34.2027	0.618303	0.174707	3.53909	0.00040151	0.045997

## Sheet: Table_S8
	CLUSTER	TERM_NAME	GO_ID	Q VALUE	GENE_COUNT	TERM_GENES
	M1	amyloid-beta formation	GO:0034205	5.32702e-05	6	ROCK2,DYRK1A,CLU,PSEN1,EFNA1,APP
	M1	amyloid precursor protein catabolic process	GO:0042987	9.95529e-05	6	ROCK2,DYRK1A,CLU,PSEN1,EFNA1,APP
	M1	amyloid-beta metabolic process	GO:0050435	9.95529e-05	6	ROCK2,DYRK1A,CLU,PSEN1,EFNA1,APP
	M1	amyloid precursor protein metabolic process	GO:0042982	0.00027738	6	ROCK2,DYRK1A,CLU,PSEN1,EFNA1,APP
	M1	amyloid fibril formation	GO:1990000	0.0010353	4	CLU,GSN,APP,PSEN1
	M1	regulation of amyloid fibril formation	GO:1905906	0.00280587	3	PSEN1,APP,CLU
	M1	regulation of amyloid-beta formation	GO:1902003	0.00294166	4	ROCK2,APP,EFNA1,CLU
	M1	glial cell activation	GO:0061900	0.00416763	3	CLU,APP,PSEN1
	M1	glial cell differentiation	GO:0010001	0.00498094	4	CLU,SERPINE2,APP,PSEN1
	M1	regulation of amyloid precursor protein catabolic process	GO:1902991	0.00562307	4	ROCK2,APP,EFNA1,CLU
	M1	astrocyte differentiation	GO:0048708	0.00762809	3	PSEN1,SERPINE2,APP
	M1	positive regulation of amyloid-beta formation	GO:1902004	0.00762809	3	ROCK2,EFNA1,APP
	M1	astrocyte activation involved in immune response	GO:0002265	0.0105505	2	PSEN1,APP
	M1	positive regulation of amyloid fibril formation	GO:1905908	0.0105505	2	APP,PSEN1
	M1	positive regulation of amyloid precursor protein catabolic process	GO:1902993	0.010685	3	ROCK2,EFNA1,APP
	M1	regulation of phospholipase activity	GO:0010517	0.0148803	4	PDGFRA,SNCA,LPAR1,FGF2
	M1	gliogenesis	GO:0042063	0.0183776	4	PSEN1,APP,SERPINE2,CLU
	M1	glial cell development	GO:0021782	0.0183776	3	CLU,APP,PSEN1
	M1	response to wounding	GO:0009611	0.018449	7	PDGFRA,CLASP1,FGF2,F3,ANO6,SERPINE2,DST
	M1	modulation of age-related behavioral decline	GO:0090647	0.018449	2	APP,PSEN1
	M1	positive regulation of phospholipase C activity	GO:0010863	0.0186965	3	PDGFRA,LPAR1,FGF2
	M1	positive regulation of cell migration	GO:0030335	0.019902	10	SHTN1,ROCK2,PDGFRA,CLASP1,SOX9,FGF2,ANO6,ENPP2,MOSPD2,APP
	M1	regulation of wound healing	GO:0061041	0.0203945	5	CLASP1,PDGFRA,FGF2,ANO6,SERPINE2
	M1	regulation of phospholipase C activity	GO:1900274	0.0204192	3	PDGFRA,LPAR1,FGF2
	M1	regulation of response to wounding	GO:1903034	0.021499	5	CLASP1,PDGFRA,FGF2,ANO6,SERPINE2
	M1	positive regulation of cell motility	GO:2000147	0.0217689	10	SHTN1,ROCK2,PDGFRA,CLASP1,SOX9,FGF2,ANO6,ENPP2,MOSPD2,APP
	M1	negative regulation of wound healing	GO:0061045	0.0217689	4	SERPINE2,CLASP1,PDGFRA,FGF2
	M1	positive regulation of cellular component movement	GO:0051272	0.0223215	10	SHTN1,ROCK2,PDGFRA,CLASP1,SOX9,FGF2,ANO6,ENPP2,MOSPD2,APP
	M1	negative regulation of response to wounding	GO:1903035	0.0223215	4	SERPINE2,CLASP1,PDGFRA,FGF2
	M1	astrocyte activation	GO:0048143	0.0225706	2	APP,PSEN1
	M1	peptide metabolic process	GO:0006518	0.0225706	10	ROCK2,DYRK1A,APP,CLU,DAPK1,EFNA1,PCSK6,LARP6,SNCA,PSEN1
	M1	neuron projection maintenance	GO:1990535	0.0225706	2	PSEN1,APP
	M1	positive regulation of endopeptidase activity	GO:0010950	0.0225706	6	ROCK2,F3,DAPK1,EFNA1,GSN,SNCA
	M1	regulation of lipase activity	GO:0060191	0.0250426	4	PDGFRA,SNCA,LPAR1,FGF2
	M1	positive regulation of peptidase activity	GO:0010952	0.0250426	6	ROCK2,F3,DAPK1,EFNA1,GSN,SNCA
	M1	wound healing	GO:0042060	0.0256299	6	PDGFRA,CLASP1,FGF2,F3,ANO6,SERPINE2
	M1	microglial cell activation	GO:0001774	0.0256299	2	CLU,APP
	M1	astrocyte development	GO:0014002	0.0256299	2	APP,PSEN1
	M1	positive regulation of glial cell differentiation	GO:0045687	0.0256299	2	SERPINE2,APP
	M1	positive regulation of astrocyte differentiation	GO:0048711	0.0256299	2	SERPINE2,APP
	M1	cellular metal ion homeostasis	GO:0006875	0.0256299	8	ATP1B1,PDGFRA,FGF2,PSEN1,LPAR1,ATP1A2,SNCA,FTH1
	M1	positive regulation of aspartic-type endopeptidase activity involved in amyloid precursor protein catabolic process	GO:1902961	0.0256299	2	ROCK2,EFNA1
	M1	positive regulation of aspartic-type peptidase activity	GO:1905247	0.0256299	2	ROCK2,EFNA1
	M1	positive regulation of protein localization to cell cortex	GO:1904778	0.0256299	2	EPB41,EPB41L2
	M1	platelet-derived growth factor receptor signaling pathway	GO:0048008	0.0256299	3	F3,PDGFRA,SNCA
	M1	regulation of endopeptidase activity	GO:0052548	0.027873	8	ROCK2,F3,DAPK1,GSN,SERPINE2,EFNA1,SNCA,APP
	M1	regulation of cellular amide metabolic process	GO:0034248	0.0282287	7	ROCK2,CLU,DAPK1,EFNA1,LARP6,SNCA,APP
	M1	regulation of glial cell differentiation	GO:0045685	0.0282287	2	SERPINE2,APP
	M1	regulation of astrocyte differentiation	GO:0048710	0.0282287	2	SERPINE2,APP
	M1	sodium ion export across plasma membrane	GO:0036376	0.0282287	2	ATP1B1,ATP1A2
	M1	regulation of protein localization to cell cortex	GO:1904776	0.0282287	2	EPB41,EPB41L2
	M1	regulation of mesenchymal stem cell differentiation	GO:2000739	0.0282287	2	PDGFRA,SOX9
	M1	regulation of peptidase activity	GO:0052547	0.0285689	8	ROCK2,F3,DAPK1,GSN,SERPINE2,EFNA1,SNCA,APP
	M1	cellular cation homeostasis	GO:0030003	0.0285689	8	ATP1B1,PDGFRA,FGF2,PSEN1,LPAR1,ATP1A2,SNCA,FTH1
	M1	cellular homeostasis	GO:0019725	0.0302509	9	ATP1B1,PDGFRA,FGF2,PSEN1,LPAR1,ANO6,ATP1A2,SNCA,FTH1
	M1	positive regulation of protein binding	GO:0032092	0.0308783	4	EPB41,PSEN1,BAMBI,APP
	M1	negative regulation of supramolecular fiber organization	GO:1902904	0.0308783	4	CLASP1,SNCA,GSN,CLU
	M1	cellular ion homeostasis	GO:0006873	0.0308783	8	ATP1B1,PDGFRA,FGF2,PSEN1,LPAR1,ATP1A2,SNCA,FTH1
	M1	metal ion homeostasis	GO:0055065	0.0308783	8	ATP1B1,PDGFRA,FGF2,PSEN1,LPAR1,ATP1A2,SNCA,FTH1
	M1	positive regulation of phospholipase activity	GO:0010518	0.0308783	3	PDGFRA,LPAR1,FGF2
	M1	cellular potassium ion homeostasis	GO:0030007	0.032548	2	ATP1B1,ATP1A2
	M1	protein localization to cell cortex	GO:0072697	0.032548	2	EPB41,EPB41L2
	M1	inositol phosphate biosynthetic process	GO:0032958	0.032548	2	SNCA,FGF2
	M1	regulation of protein stability	GO:0031647	0.0329224	7	ATP1B1,CLU,RASSF2,PIK3R1,GSN,EFNA1,SNCA
	M1	blood coagulation	GO:0007596	0.0329224	4	F3,PDGFRA,SERPINE2,ANO6
	M1	hemostasis	GO:0007599	0.0329224	4	F3,PDGFRA,SERPINE2,ANO6
	M1	regulation of cell shape	GO:0008360	0.0362307	4	TPM1,SH3KBP1,EPB41,BAMBI
	M1	establishment or maintenance of transmembrane electrochemical gradient	GO:0010248	0.0370786	2	ATP1B1,ATP1A2
	M1	regulation of aspartic-type endopeptidase activity involved in amyloid precursor protein catabolic process	GO:1902959	0.0370786	2	ROCK2,EFNA1
	M1	bleb assembly	GO:0032060	0.0370786	2	EMP1,ANO6
	M1	mesenchymal stem cell differentiation	GO:0072497	0.0370786	2	PDGFRA,SOX9
	M1	coagulation	GO:0050817	0.0387606	4	F3,PDGFRA,SERPINE2,ANO6
	M1	cation homeostasis	GO:0055080	0.0387807	8	ATP1B1,PDGFRA,FGF2,PSEN1,LPAR1,ATP1A2,SNCA,FTH1
	M1	positive regulation of cellular catabolic process	GO:0031331	0.0387807	7	TRIM8,CLU,DAPK1,VPS13C,IRS2,PIP4K2A,SNCA
	M1	positive regulation of proteolysis	GO:0045862	0.0391953	7	ROCK2,CLU,F3,DAPK1,GSN,EFNA1,SNCA
	M1	regulation of chemotaxis	GO:0050920	0.0391953	5	PDGFRA,FGF2,ANO6,JAM3,MOSPD2
	M1	positive regulation of epithelial cell migration	GO:0010634	0.0398964	5	ROCK2,CLASP1,SOX9,FGF2,ENPP2
	M1	positive regulation of gliogenesis	GO:0014015	0.0398964	2	SERPINE2,APP
	M1	protein processing	GO:0016485	0.0398964	5	F3,C1R,PCSK6,SERPINE2,PSEN1
	M1	cellular chemical homeostasis	GO:0055082	0.0398964	8	ATP1B1,PDGFRA,FGF2,PSEN1,LPAR1,ATP1A2,SNCA,FTH1
	M1	cellular sodium ion homeostasis	GO:0006883	0.0398964	2	ATP1B1,ATP1A2
	M1	potassium ion homeostasis	GO:0055075	0.0398964	2	ATP1B1,ATP1A2
	M1	regulation of aspartic-type peptidase activity	GO:1905245	0.0398964	2	ROCK2,EFNA1
	M1	cell chemotaxis	GO:0060326	0.0400384	6	PDGFRA,FGF2,LPAR1,ANO6,JAM3,MOSPD2
	M1	regulation of nervous system development	GO:0051960	0.0400384	6	SHTN1,PSEN1,YAP1,SERPINE2,SNCA,APP
	M1	inorganic ion homeostasis	GO:0098771	0.0400384	8	ATP1B1,PDGFRA,FGF2,PSEN1,LPAR1,ATP1A2,SNCA,FTH1
	M1	cellular component morphogenesis	GO:0032989	0.04118	8	TPM1,CLASP1,CLU,BAMBI,ENPP2,EPB41,EFNA1,SH3KBP1
	M1	positive regulation of cellular amide metabolic process	GO:0034250	0.04118	4	LARP6,ROCK2,EFNA1,APP
	M1	positive regulation of cellular protein localization	GO:1903829	0.04118	6	ROCK2,PIK3R1,EPB41,EPB41L2,BICD1,PSEN1
	M1	positive regulation of binding	GO:0051099	0.0412605	5	APP,BAMBI,EPB41,LARP6,PSEN1
	M1	positive regulation of lipase activity	GO:0060193	0.0412605	3	PDGFRA,LPAR1,FGF2
	M1	regulation of supramolecular fiber organization	GO:1902903	0.0415182	6	CLASP1,CLU,PSEN1,GSN,SNCA,APP
	M1	receptor-mediated endocytosis	GO:0006898	0.0418106	5	CLU,VLDLR,ABCA1,BICD1,SNCA
	M1	regulation of platelet-derived growth factor receptor signaling pathway	GO:0010640	0.0418744	2	F3,SNCA
	M1	negative regulation of protein complex assembly	GO:0031333	0.0439007	4	LDLRAD4,SNCA,GSN,CLU
	M1	synapse organization	GO:0050808	0.0453127	3	APP,SNCA,PSEN1
	M1	plasma membrane organization	GO:0007009	0.0453127	3	ANO6,GSN,CLU
	M1	positive regulation of autophagy	GO:0010508	0.0470071	4	VPS13C,PIP4K2A,TRIM8,DAPK1
	M1	phosphatidylinositol phosphorylation	GO:0046854	0.0470071	3	PIP4K2A,PDGFRA,FGF2
	M1	export across plasma membrane	GO:0140115	0.0500792	2	ATP1B1,ATP1A2
	M1	regulation of blood coagulation	GO:0030193	0.0500792	3	PDGFRA,SERPINE2,ANO6
	M1	regulation of hemostasis	GO:1900046	0.0500792	3	PDGFRA,SERPINE2,ANO6
	M1	positive regulation of cysteine-type endopeptidase activity involved in apoptotic process	GO:0043280	0.0509721	4	F3,DAPK1,SNCA,GSN
	M1	protein stabilization	GO:0050821	0.0519218	5	ATP1B1,CLU,RASSF2,PIK3R1,EFNA1
	M1	positive regulation of catabolic process	GO:0009896	0.0519218	7	TRIM8,CLU,DAPK1,VPS13C,IRS2,PIP4K2A,SNCA
	M1	regulation of response to external stimulus	GO:0032101	0.0519218	8	PDGFRA,CLASP1,FGF2,ANO6,JAM3,SERPINE2,MOSPD2,SNCA
	M1	peptidyl-tyrosine modification	GO:0018212	0.0541733	7	DYRK1A,PDGFRA,TPST1,ENPP2,ERBB3,EFNA1,APP
	M1	regulation of gliogenesis	GO:0014013	0.0541733	2	SERPINE2,APP
	M1	neuron projection organization	GO:0106027	0.0541733	2	APP,PSEN1
	M1	potassium ion import	GO:0010107	0.0541733	2	ATP1B1,ATP1A2
	M1	inositol phosphate metabolic process	GO:0043647	0.0541733	2	SNCA,FGF2
	M1	regulation of neutrophil chemotaxis	GO:0090022	0.0541733	2	MOSPD2,JAM3
	M1	regulation of coagulation	GO:0050818	0.0552246	3	PDGFRA,SERPINE2,ANO6
	M1	cell morphogenesis	GO:0000902	0.0561686	7	TPM1,CLU,BAMBI,ENPP2,EPB41,EFNA1,SH3KBP1
	M1	endomembrane system organization	GO:0010256	0.0575323	6	CLASP1,CLU,ANO6,ABCA1,GSN,SUN1
	M1	protein import	GO:0017038	0.0575323	4	PIK3R1,PSEN1,BCL6,CLU
	M1	positive regulation of phosphatidylinositol 3-kinase activity	GO:0043552	0.0575323	2	PDGFRA,FGF2
	M1	regulation of neutrophil migration	GO:1902622	0.0575323	2	MOSPD2,JAM3
	M1	neuron death	GO:0070997	0.0585757	4	ERBB3,APP,SNCA,CLU
	M1	regulation of membrane lipid distribution	GO:0097035	0.0593589	2	ABCA1,ANO6
	M1	protein maturation	GO:0051604	0.0593589	5	F3,C1R,PCSK6,SERPINE2,PSEN1
	M1	sodium ion homeostasis	GO:0055078	0.0593589	2	ATP1B1,ATP1A2
	M1	negative regulation of microtubule polymerization or depolymerization	GO:0031111	0.0593589	2	CLASP1,SNCA
	M1	neurogenesis	GO:0022008	0.0596764	7	SHTN1,CLU,PSEN1,YAP1,RAB13,SERPINE2,APP
	M1	regulation of leukocyte migration	GO:0002685	0.0611563	4	MOSPD2,JAM3,APP,ANO6
	M1	taxis	GO:0042330	0.0626287	6	PDGFRA,FGF2,LPAR1,ANO6,JAM3,MOSPD2
	M1	chemotaxis	GO:0006935	0.0626287	6	PDGFRA,FGF2,LPAR1,ANO6,JAM3,MOSPD2
	M1	positive regulation of neurogenesis	GO:0050769	0.0626287	4	SHTN1,APP,SERPINE2,PSEN1
	M1	positive regulation of cysteine-type endopeptidase activity	GO:2001056	0.0626287	4	F3,DAPK1,SNCA,GSN
	M1	positive regulation of transmembrane transport	GO:0034764	0.0626287	4	ATP1B1,IRS2,SNCA,ANO6
	M1	regulation of body fluid levels	GO:0050878	0.0626287	4	F3,PDGFRA,SERPINE2,ANO6
	M1	maintenance of location in cell	GO:0051651	0.0626287	3	SUN1,GSN,FTH1
	M1	positive regulation of epithelial cell apoptotic process	GO:1904037	0.0626287	2	GSN,ANO6
	M1	body morphogenesis	GO:0010171	0.0626287	2	CLASP1,CRISPLD2
	M1	regulation of cell development	GO:0060284	0.0637446	6	SHTN1,ROCK2,PSEN1,YAP1,SERPINE2,APP
	M1	positive regulation of NF-kappaB transcription factor activity	GO:0051092	0.0640616	4	CAPN3,TRIM8,APP,CLU
	M1	regulation of neurogenesis	GO:0050767	0.0641925	5	SHTN1,APP,YAP1,SERPINE2,PSEN1
	M1	regulation of cellular protein localization	GO:1903827	0.0642711	7	ROCK2,PIK3R1,EPB41,EPB41L2,GSN,BICD1,PSEN1
	M1	response to amyloid-beta	GO:1904645	0.0642711	2	PSEN1,APP
	M1	cellular response to amyloid-beta	GO:1904646	0.0642711	2	PSEN1,APP
	M1	positive regulation of lipid kinase activity	GO:0090218	0.0642711	2	PDGFRA,FGF2
	M1	negative regulation of protein depolymerization	GO:1901880	0.0642711	2	CLASP1,GSN
	M1	positive regulation of cellular carbohydrate metabolic process	GO:0010676	0.0642711	2	IRS2,SNCA
	M1	maintenance of location	GO:0051235	0.0643744	5	FGF2,GSN,SUN1,SNCA,FTH1
	M1	regulation of autophagy	GO:0010506	0.0655998	5	TRIM8,DAPK1,VPS13C,PIP4K2A,SNCA
	M1	supramolecular fiber organization	GO:0097435	0.0657336	7	TPM1,CLASP1,APP,CLU,GSN,SNCA,PSEN1
	M1	protein localization to cell periphery	GO:1990778	0.0660293	5	ATP1B1,ROCK2,RAB13,EPB41,EPB41L2
	M1	positive regulation of nervous system development	GO:0051962	0.0660747	4	SHTN1,PSEN1,SERPINE2,APP
	M1	regulation of cell junction assembly	GO:1901888	0.0663334	3	ROCK2,COL16A1,CLASP1
	M1	protein import into nucleus	GO:0006606	0.0663334	3	PSEN1,BCL6,PIK3R1
	M1	lipid phosphorylation	GO:0046834	0.0663334	3	PIP4K2A,PDGFRA,FGF2
	M1	positive regulation of kinase activity	GO:0033674	0.0672373	7	PDGFRA,CLU,FGF2,RASSF2,ERBB3,EFNA1,SNCA
	M1	positive regulation of monocyte chemotaxis	GO:0090026	0.0672373	2	MOSPD2,ANO6
	M1	import into nucleus	GO:0051170	0.0696372	3	PSEN1,BCL6,PIK3R1
	M1	macrophage activation	GO:0042116	0.0703331	2	CLU,APP
	M1	regulation of phosphatidylinositol 3-kinase activity	GO:0043551	0.0703331	2	PDGFRA,FGF2
	M1	positive regulation of mononuclear cell migration	GO:0071677	0.0703331	2	MOSPD2,ANO6
	M1	chloride transport	GO:0006821	0.0713917	3	CLCN4,SLC12A2,ANO6
	M1	anion transport	GO:0006820	0.0727059	6	CLCN4,ANO6,ABCA1,IRS2,SLC12A2,PITPNC1
	M1	cell junction assembly	GO:0034329	0.0727059	4	RAB13,COL16A1,ROCK2,CLASP1
	M1	cellular response to peptide	GO:1901653	0.0727059	4	PIK3R1,PSEN1,IRS2,APP
	M1	ATP hydrolysis coupled ion transmembrane transport	GO:0099131	0.0727059	2	ATP1B1,ATP1A2
	M1	ATP hydrolysis coupled cation transmembrane transport	GO:0099132	0.0727059	2	ATP1B1,ATP1A2
	M1	ATP hydrolysis coupled transmembrane transport	GO:0090662	0.0727059	2	ATP1B1,ATP1A2
	M1	establishment or maintenance of cell polarity	GO:0007163	0.0727059	3	DST,CLASP1,GSN
	M1	positive regulation of neuron death	GO:1901216	0.0727059	2	SNCA,CLU
	M1	positive regulation of RNA splicing	GO:0033120	0.0727059	2	DYRK1A,PIK3R1
	M1	regulation of stem cell differentiation	GO:2000736	0.0727059	2	PDGFRA,SOX9
	M1	cellular component assembly involved in morphogenesis	GO:0010927	0.0727059	2	TPM1,CLASP1
	M1	regulation of monocyte chemotaxis	GO:0090025	0.0727059	2	MOSPD2,ANO6
	M1	regulation of cell morphogenesis	GO:0022604	0.0732826	5	TPM1,BAMBI,ENPP2,EPB41,SH3KBP1
	M1	central nervous system development	GO:0007417	0.0732826	4	CLU,PSEN1,SERPINE2,APP
	M1	regulation of epithelial to mesenchymal transition	GO:0010717	0.0732826	3	LDLRAD4,CLASP1,BAMBI
	M1	cell-cell junction organization	GO:0045216	0.0739069	4	RAB13,COL16A1,ROCK2,CLASP1
	M1	regulation of epithelial cell migration	GO:0010632	0.0739069	5	ROCK2,CLASP1,SOX9,FGF2,ENPP2
	M1	positive regulation of protein import into nucleus	GO:0042307	0.0754099	2	PSEN1,PIK3R1
	M1	cellular calcium ion homeostasis	GO:0006874	0.0773595	5	PDGFRA,FGF2,LPAR1,SNCA,PSEN1
	M1	positive regulation of apoptotic process	GO:0043065	0.0773761	7	F3,RASSF2,DAPK1,ANO6,GSN,BCL6,SNCA
	M1	transmembrane receptor protein tyrosine kinase signaling pathway	GO:0007169	0.0773761	6	PDGFRA,FGF2,F3,PIK3R1,EFNA1,SNCA
	M1	positive regulation of lipid metabolic process	GO:0045834	0.0779642	3	IRS2,PDGFRA,FGF2
	M1	positive regulation of programmed cell death	GO:0043068	0.0783098	7	F3,RASSF2,DAPK1,ANO6,GSN,BCL6,SNCA
	M1	acute inflammatory response	GO:0002526	0.0783098	2	F3,ANO6
	M1	positive regulation of carbohydrate metabolic process	GO:0045913	0.0783098	2	IRS2,SNCA
	M1	regulation of granulocyte chemotaxis	GO:0071622	0.0783098	2	MOSPD2,JAM3
	M1	negative regulation of cytoskeleton organization	GO:0051494	0.0786664	3	CLASP1,SNCA,GSN
	M1	calcium ion homeostasis	GO:0055074	0.0801008	5	PDGFRA,FGF2,LPAR1,SNCA,PSEN1
	M1	response to peptide	GO:1901652	0.0802707	4	PIK3R1,PSEN1,IRS2,APP
	M1	positive regulation of endocytosis	GO:0045807	0.0802707	3	BICD1,SNCA,CLU
	M1	generation of neurons	GO:0048699	0.0802707	6	SHTN1,PSEN1,YAP1,RAB13,SERPINE2,APP
	M1	positive regulation of leukocyte migration	GO:0002687	0.0802707	3	ANO6,MOSPD2,APP
	M1	peptidyl-tyrosine phosphorylation	GO:0018108	0.0802707	6	DYRK1A,PDGFRA,ENPP2,ERBB3,EFNA1,APP
	M1	cognition	GO:0050890	0.0802707	3	PSEN1,DOPEY2,APP
	M1	modulation of chemical synaptic transmission	GO:0050804	0.0802707	2	SNCA,APP
	M1	regulation of trans-synaptic signaling	GO:0099177	0.0802707	2	SNCA,APP
	M1	protein import into nucleus, translocation	GO:0000060	0.0802707	2	BCL6,PSEN1
	M1	positive regulation of cytosolic calcium ion concentration	GO:0007204	0.0802707	4	PDGFRA,SNCA,LPAR1,FGF2
	M1	polyol biosynthetic process	GO:0046173	0.0802707	2	SNCA,FGF2
	M1	positive regulation of phospholipid metabolic process	GO:1903727	0.0802707	2	PDGFRA,FGF2
	M1	positive regulation of protein import	GO:1904591	0.0802707	2	PSEN1,PIK3R1
	M1	regulation of leukocyte chemotaxis	GO:0002688	0.0802707	3	MOSPD2,JAM3,ANO6
	M1	negative regulation of proteolysis	GO:0045861	0.0810092	5	ALAD,EFNA1,SERPINE2,SNCA,APP
	M1	regulation of protein depolymerization	GO:1901879	0.0824616	2	CLASP1,GSN
	M1	negative regulation of protein polymerization	GO:0032272	0.0824616	2	SNCA,GSN
	M1	negative regulation of protein complex disassembly	GO:0043242	0.0824616	2	CLASP1,GSN
	M1	bicellular tight junction assembly	GO:0070830	0.0824616	2	RAB13,ROCK2
	M1	protein localization to nucleus	GO:0034504	0.0859085	4	SUN1,PSEN1,BCL6,PIK3R1
	M1	negative regulation of locomotion	GO:0040013	0.0859085	5	TPM1,TRIM8,CLASP1,FGF2,LDLRAD4
	M1	cellular divalent inorganic cation homeostasis	GO:0072503	0.0859085	5	PDGFRA,FGF2,LPAR1,SNCA,PSEN1
	M1	cell junction organization	GO:0034330	0.0887685	4	RAB13,COL16A1,ROCK2,CLASP1
	M1	positive regulation of response to external stimulus	GO:0032103	0.0887685	4	ANO6,MOSPD2,SNCA,FGF2
	M1	learning or memory	GO:0007611	0.0898314	2	PSEN1,APP
	M1	glycerophospholipid metabolic process	GO:0006650	0.0898314	4	ENPP2,PIP4K2A,PDGFRA,FGF2
	M1	regulation of lipid kinase activity	GO:0043550	0.0898314	2	PDGFRA,FGF2
	M1	protein destabilization	GO:0031648	0.0898314	2	SNCA,GSN
	M1	ammonium transport	GO:0015696	0.0898314	2	SLC12A2,SNCA
	M1	regulation of mononuclear cell migration	GO:0071675	0.0898314	2	MOSPD2,ANO6
	M1	positive regulation of cell development	GO:0010720	0.0917234	4	SHTN1,PSEN1,SERPINE2,APP
	M1	positive regulation of ion transmembrane transport	GO:0034767	0.0924499	3	ATP1B1,SNCA,ANO6
	M1	divalent inorganic cation homeostasis	GO:0072507	0.0924499	5	PDGFRA,FGF2,LPAR1,SNCA,PSEN1
	M1	positive regulation of protein kinase activity	GO:0045860	0.0924499	6	FGF2,CLU,RASSF2,ERBB3,EFNA1,SNCA
	M1	negative regulation of blood coagulation	GO:0030195	0.0924499	2	PDGFRA,SERPINE2
	M1	negative regulation of hemostasis	GO:1900047	0.0924499	2	PDGFRA,SERPINE2
	M1	regulation of cytosolic calcium ion concentration	GO:0051480	0.0929348	4	PDGFRA,SNCA,LPAR1,FGF2
	M1	negative regulation of response to external stimulus	GO:0032102	0.0929348	4	SERPINE2,PDGFRA,CLASP1,FGF2
	M1	regulation of lipid metabolic process	GO:0019216	0.0929348	4	DKK3,IRS2,PDGFRA,FGF2
	M1	regulation of vascular smooth muscle cell proliferation	GO:1904705	0.0955103	2	TPM1,FGF2
	M1	vascular smooth muscle cell proliferation	GO:1990874	0.0955103	2	TPM1,FGF2
	M1	phosphatidylinositol-mediated signaling	GO:0048015	0.0967898	3	ERBB3,PDGFRA,PIK3R1
	M1	inositol lipid-mediated signaling	GO:0048017	0.0967898	3	ERBB3,PDGFRA,PIK3R1
	M1	regulation of protein binding	GO:0043393	0.0968086	4	EPB41,PSEN1,BAMBI,APP
	M1	epithelial cell migration	GO:0010631	0.09694	5	ROCK2,CLASP1,SOX9,FGF2,ENPP2
	M1	tissue migration	GO:0090130	0.09694	5	ROCK2,CLASP1,SOX9,FGF2,ENPP2
	M1	epithelium migration	GO:0090132	0.09694	5	ROCK2,CLASP1,SOX9,FGF2,ENPP2
	M1	negative regulation of cellular amide metabolic process	GO:0034249	0.0982952	3	DAPK1,SNCA,CLU
	M1	regulation of protein import into nucleus	GO:0042306	0.0987171	2	PSEN1,PIK3R1
	M1	regulation of cysteine-type endopeptidase activity involved in apoptotic process	GO:0043281	0.0987282	4	F3,DAPK1,SNCA,GSN
	M2	NADH dehydrogenase complex assembly	GO:0010257	0.00821593	4	NDUFA1,NDUFS5,NDUFB3,NDUFB5
	M2	mitochondrial respiratory chain complex I assembly	GO:0032981	0.00821593	4	NDUFA1,NDUFS5,NDUFB3,NDUFB5
	M2	mitochondrion organization	GO:0007005	0.0160565	7	SLC25A5,NDUFB3,NDUFB5,PARP1,PSMD10,NDUFS5,NDUFA1
	M2	mitochondrial respiratory chain complex assembly	GO:0033108	0.018449	4	NDUFA1,NDUFS5,NDUFB3,NDUFB5
	M2	negative regulation of centriole replication	GO:0046600	0.0203945	2	RBM14,CHMP2A
	M2	rRNA metabolic process	GO:0016072	0.0225706	4	TRMT112,RPS6,NCL,RPL5
	M2	negative regulation of centrosome duplication	GO:0010826	0.0256299	2	RBM14,CHMP2A
	M2	negative regulation of mRNA splicing, via spliceosome	GO:0048025	0.027873	2	SAP18,PTBP1
	M2	regulation of signal transduction by p53 class mediator	GO:1901796	0.0280694	3	UBB,PSMD10,RPL5
	M2	negative regulation of centrosome cycle	GO:0046606	0.0282287	2	RBM14,CHMP2A
	M2	cellular oxidant detoxification	GO:0098869	0.0308783	3	PRDX2,MGST1,PRDX1
	M2	detoxification	GO:0098754	0.0326043	3	PRDX2,MGST1,PRDX1
	M2	cellular detoxification	GO:1990748	0.0326043	3	PRDX2,MGST1,PRDX1
	M2	negative regulation of RNA splicing	GO:0033119	0.0341085	2	SAP18,PTBP1
	M2	regulation of microtubule cytoskeleton organization	GO:0070507	0.0364157	4	RBM14,PSRC1,CHMP2A,STMN1
	M2	rRNA processing	GO:0006364	0.0370519	3	TRMT112,RPS6,RPL5
	M2	regulation of centriole replication	GO:0046599	0.0370786	2	RBM14,CHMP2A
	M2	negative regulation of organelle organization	GO:0010639	0.0376149	5	RBM14,SLC25A5,CHMP2A,PSMD10,STMN1
	M2	regulation of proteolysis involved in cellular protein catabolic process	GO:1903050	0.0391953	4	SVIP,UBB,PSMD10,RPL5
	M2	negative regulation of cytoskeleton organization	GO:0051494	0.0398964	3	RBM14,CHMP2A,STMN1
	M2	negative regulation of mRNA processing	GO:0050686	0.0398964	2	SAP18,PTBP1
	M2	ncRNA metabolic process	GO:0034660	0.0398964	5	RPL5,TRMT112,RPS6,NCL,DDX1
	M2	regulation of microtubule-based process	GO:0032886	0.0415182	4	RBM14,PSRC1,CHMP2A,STMN1
	M2	ncRNA processing	GO:0034470	0.045385	4	TRMT112,RPS6,DDX1,RPL5
	M2	translation	GO:0006412	0.0470071	5	RPL5,NCL,GSPT1,RPL38,RPL19
	M2	regulation of cellular protein catabolic process	GO:1903362	0.0498073	4	SVIP,UBB,PSMD10,RPL5
	M2	peptide biosynthetic process	GO:0043043	0.0500792	5	RPL5,NCL,GSPT1,RPL38,RPL19
	M2	mitotic spindle organization	GO:0007052	0.0541733	3	PSRC1,CHMP2A,STMN1
	M2	ribosome biogenesis	GO:0042254	0.0553329	3	TRMT112,RPS6,RPL5
	M2	centriole replication	GO:0007099	0.0561294	2	RBM14,CHMP2A
	M2	negative regulation of organelle assembly	GO:1902116	0.0561294	2	RBM14,CHMP2A
	M2	regulation of ubiquitin-dependent protein catabolic process	GO:2000058	0.0561686	3	SVIP,PSMD10,RPL5
	M2	negative regulation of mitochondrion organization	GO:0010823	0.0575323	2	SLC25A5,PSMD10
	M2	centriole assembly	GO:0098534	0.0575323	2	RBM14,CHMP2A
	M2	signal transduction by p53 class mediator	GO:0072331	0.0585757	3	UBB,PSMD10,RPL5
	M2	negative regulation of ubiquitin-dependent protein catabolic process	GO:2000059	0.0586076	2	SVIP,RPL5
	M2	microtubule cytoskeleton organization involved in mitosis	GO:1902850	0.0590143	3	PSRC1,CHMP2A,STMN1
	M2	regulation of cytoskeleton organization	GO:0051493	0.0593362	5	RBM14,CHMP2A,PFDN2,PSRC1,STMN1
	M2	regulation of alternative mRNA splicing, via spliceosome	GO:0000381	0.059675	2	SAP18,PTBP1
	M2	drug metabolic process	GO:0017144	0.0596764	5	CBR1,PARP1,NDUFV3,PRDX1,AKR7A2
	M2	amide biosynthetic process	GO:0043604	0.0596764	5	RPL5,NCL,GSPT1,RPL38,RPL19
	M2	transport along microtubule	GO:0010970	0.0626287	2	UBB,HSPB1
	M2	microtubule-based transport	GO:0099111	0.0626287	2	UBB,HSPB1
	M2	regulation of centrosome duplication	GO:0010824	0.0626287	2	RBM14,CHMP2A
	M2	DNA duplex unwinding	GO:0032508	0.0643744	2	MCM7,DDX1
	M2	regulation of mitotic spindle organization	GO:0060236	0.0643744	2	PSRC1,CHMP2A
	M2	regulation of proteasomal protein catabolic process	GO:0061136	0.0658964	3	SVIP,UBB,PSMD10
	M2	cytoskeleton-dependent intracellular transport	GO:0030705	0.0674273	2	UBB,HSPB1
	M2	cellular response to toxic substance	GO:0097237	0.067994	3	PRDX2,MGST1,PRDX1
	M2	alternative mRNA splicing, via spliceosome	GO:0000380	0.0692793	2	SAP18,PTBP1
	M2	regulation of spindle organization	GO:0090224	0.0692793	2	PSRC1,CHMP2A
	M2	peptide metabolic process	GO:0006518	0.0694571	5	RPL5,NCL,GSPT1,RPL38,RPL19
	M2	DNA conformation change	GO:0071103	0.0727059	3	MCM7,DDX1,NASP
	M2	cytoplasmic translation	GO:0002181	0.0727059	2	RPL38,RPL19
	M2	DNA geometric change	GO:0032392	0.0732826	2	MCM7,DDX1
	M2	regulation of apoptotic signaling pathway	GO:2001233	0.0739069	4	UBB,SLC25A5,URI1,PSMD10
	M2	spindle organization	GO:0007051	0.0739069	3	PSRC1,CHMP2A,STMN1
	M2	regulation of centrosome cycle	GO:0046605	0.0739069	2	RBM14,CHMP2A
	M2	mitotic metaphase plate congression	GO:0007080	0.0764003	2	PSRC1,CHMP2A
	M2	cellular response to oxidative stress	GO:0034599	0.0766595	3	PRDX2,MGST1,PARP1
	M2	negative regulation of apoptotic signaling pathway	GO:2001234	0.0783098	3	SLC25A5,URI1,PSMD10
	M2	negative regulation of proteolysis involved in cellular protein catabolic process	GO:1903051	0.0788057	2	SVIP,RPL5
	M2	regulation of protein catabolic process	GO:0042176	0.0802707	4	SVIP,UBB,PSMD10,RPL5
	M2	mitotic cytokinesis	GO:0000281	0.0802707	2	ANLN,STMN1
	M2	negative regulation of mRNA metabolic process	GO:1903312	0.0802707	2	SAP18,PTBP1
	M2	protein folding	GO:0006457	0.0802707	2	PFDN2,HSPB1
	M2	cellular protein complex disassembly	GO:0043624	0.0802707	2	STMN1,GSPT1
	M2	regulation of mRNA splicing, via spliceosome	GO:0048024	0.081946	2	SAP18,PTBP1
	M2	centrosome duplication	GO:0051298	0.0840031	2	RBM14,CHMP2A
	M2	regulation of protein ubiquitination	GO:0031396	0.0842681	3	UBB,PSMD10,RPL5
	M2	antibiotic metabolic process	GO:0016999	0.0859085	2	PRDX1,AKR7A2
	M2	cytoskeleton-dependent cytokinesis	GO:0061640	0.0882189	2	ANLN,STMN1
	M2	positive regulation of viral life cycle	GO:1903902	0.0907354	2	CHMP2A,PPIA
	M2	negative regulation of cell cycle process	GO:0010948	0.0912847	3	RBM14,CHMP2A,CDK4
	M2	negative regulation of cellular protein catabolic process	GO:1903363	0.0924499	2	SVIP,RPL5
	M2	nucleosome organization	GO:0034728	0.0924499	2	ANP32E,NASP
	M2	establishment of organelle localization	GO:0051656	0.0929348	3	UBB,CHMP2A,PSRC1
	M2	metaphase plate congression	GO:0051310	0.0931934	2	PSRC1,CHMP2A
	M2	chromosome localization	GO:0050000	0.0950229	2	PSRC1,CHMP2A
	M2	establishment of chromosome localization	GO:0051303	0.0950229	2	PSRC1,CHMP2A
	M2	response to toxic substance	GO:0009636	0.0955459	3	PRDX2,MGST1,PRDX1
	M3	regulation of cellular protein localization	GO:1903827	0.0105505	9	EZR,IWS1,RDX,GPSM2,NUMB,PICALM,RTN4,BAG3,UHMK1
	M3	regulation of organelle assembly	GO:1902115	0.0142753	6	STAG1,EZR,CCP110,GPSM2,RDX,CHMP5
	M3	sulfur compound biosynthetic process	GO:0044272	0.0173452	4	MTRR,GCLC,MAT2A,PAPSS1
	M3	membrane docking	GO:0022406	0.018449	3	PDZD8,EZR,ATG14
	M3	regulation of protein export from nucleus	GO:0046825	0.0225706	3	BAG3,IWS1,UHMK1
	M3	regulation of spindle assembly	GO:0090169	0.0244357	3	STAG1,GPSM2,CHMP5
	M3	protein localization to early endosome	GO:1902946	0.0250426	2	RDX,EZR
	M3	regulation of protein localization to early endosome	GO:1902965	0.0250426	2	RDX,EZR
	M3	regulation of protein localization to endosome	GO:1905666	0.0250426	2	RDX,EZR
	M3	positive regulation of protein localization to early endosome	GO:1902966	0.0250426	2	RDX,EZR
	M3	positive regulation of protein localization to endosome	GO:1905668	0.0250426	2	RDX,EZR
	M3	regulation of cell morphogenesis	GO:0022604	0.0256299	6	EZR,FMNL2,RDX,PDZD8,ANXA1,RTN4
	M3	protein localization to cell cortex	GO:0072697	0.0270882	2	GPSM2,EZR
	M3	regulation of telomerase RNA localization to Cajal body	GO:1904872	0.0270882	2	PARN,DCP2
	M3	positive regulation of early endosome to late endosome transport	GO:2000643	0.0270882	2	RDX,EZR
	M3	clathrin coat assembly	GO:0048268	0.0282287	2	EPS15,PICALM
	M3	RNA localization to Cajal body	GO:0090670	0.0282287	2	PARN,DCP2
	M3	RNA localization to nucleus	GO:0090685	0.0282287	2	PARN,DCP2
	M3	telomerase RNA localization to Cajal body	GO:0090671	0.0282287	2	PARN,DCP2
	M3	telomerase RNA localization	GO:0090672	0.0282287	2	PARN,DCP2
	M3	early endosome to late endosome transport	GO:0045022	0.0282287	3	AKTIP,RDX,EZR
	M3	vesicle-mediated transport between endosomal compartments	GO:0098927	0.0282287	3	AKTIP,RDX,EZR
	M3	positive regulation of cytoplasmic transport	GO:1903651	0.0282287	2	RDX,EZR
	M3	sulfur compound metabolic process	GO:0006790	0.0285689	5	PAPSS1,MTRR,GCLC,MAT2A,HSD17B4
	M3	RNA localization	GO:0006403	0.0285689	4	PARN,DCP2,RFTN1,IWS1
	M3	establishment of endothelial barrier	GO:0061028	0.0285689	3	TJP1,RDX,EZR
	M3	regulation of mitotic spindle organization	GO:0060236	0.0302509	3	STAG1,GPSM2,CHMP5
	M3	endothelial cell development	GO:0001885	0.0308783	3	TJP1,RDX,EZR
	M3	regulation of spindle organization	GO:0090224	0.0329224	3	STAG1,GPSM2,CHMP5
	M3	organelle localization by membrane tethering	GO:0140056	0.0341085	2	PDZD8,ATG14
	M3	regulation of RNA splicing	GO:0043484	0.0365429	4	NSRP1,CELF1,SON,MBNL2
	M3	centrosome localization	GO:0051642	0.0376149	2	GPSM2,EZR
	M3	microtubule organizing center localization	GO:0061842	0.0376149	2	GPSM2,EZR
	M3	regulation of cell size	GO:0008361	0.0387606	3	RTN4,RDX,LRRC8A
	M3	protein localization to endosome	GO:0036010	0.0398964	2	RDX,EZR
	M3	regulation of early endosome to late endosome transport	GO:2000641	0.0398964	2	RDX,EZR
	M3	protein localization to cell periphery	GO:1990778	0.04118	5	EZR,NUMB,RDX,GPSM2,PICALM
	M3	microtubule cytoskeleton organization	GO:0000226	0.04118	7	STAG1,EZR,CLIP1,CCP110,GPSM2,CHMP5,SON
	M3	regulation of anatomical structure size	GO:0090066	0.04118	5	LRRC8A,GCLC,RDX,PICALM,RTN4
	M3	regulation of telomere maintenance via telomerase	GO:0032210	0.0412605	3	NEK7,DCP2,PARN
	M3	endothelial cell differentiation	GO:0045446	0.0439007	3	TJP1,RDX,EZR
	M3	regulation of cytoplasmic transport	GO:1903649	0.0439007	2	RDX,EZR
	M3	positive regulation of cellular protein localization	GO:1903829	0.0445707	5	EZR,RDX,GPSM2,RTN4,BAG3
	M3	T cell differentiation involved in immune response	GO:0002292	0.0470071	2	CD46,ANXA1
	M3	cortical cytoskeleton organization	GO:0030865	0.0470071	2	FMNL2,EZR
	M3	epithelial cell development	GO:0002064	0.0498073	3	TJP1,RDX,EZR
	M3	regulation of telomere maintenance via telomere lengthening	GO:1904356	0.0498073	3	NEK7,DCP2,PARN
	M3	lymphocyte differentiation	GO:0030098	0.0500792	3	CD46,ANXA1,TPD52
	M3	cytosolic transport	GO:0016482	0.0500792	4	AKTIP,RDX,EPS15,EZR
	M3	telomere maintenance via telomerase	GO:0007004	0.0500792	3	NEK7,DCP2,PARN
	M3	endoplasmic reticulum tubular network organization	GO:0071786	0.0500792	2	RAB18,RTN4
	M3	regulation of intracellular transport	GO:0032386	0.0518834	5	EZR,RDX,UHMK1,BAG3,IWS1
	M3	cell morphogenesis	GO:0000902	0.0519218	6	EZR,FMNL2,RDX,PDZD8,ANXA1,RTN4
	M3	positive regulation of T cell differentiation	GO:0045582	0.0519218	2	CD46,ANXA1
	M3	sulfur amino acid metabolic process	GO:0000096	0.0552246	2	MTRR,GCLC
	M3	regulation of mitotic spindle assembly	GO:1901673	0.0552246	2	STAG1,CHMP5
	M3	spindle organization	GO:0007051	0.0553329	4	CHMP5,STAG1,GPSM2,EZR
	M3	regulation of nucleocytoplasmic transport	GO:0046822	0.0561294	3	IWS1,BAG3,UHMK1
	M3	regulation of cell shape	GO:0008360	0.0575323	3	RDX,ANXA1,EZR
	M3	regulation of microtubule cytoskeleton organization	GO:0070507	0.0575323	4	CLIP1,STAG1,GPSM2,CHMP5
	M3	negative regulation of protein localization to plasma membrane	GO:1903077	0.0575323	2	NUMB,PICALM
	M3	organelle localization	GO:0051640	0.0585757	5	EZR,PDZD8,GPSM2,ATG14,CHMP5
	M3	telomere maintenance via telomere lengthening	GO:0010833	0.0585757	3	NEK7,DCP2,PARN
	M3	endothelium development	GO:0003158	0.0585757	3	TJP1,RDX,EZR
	M3	positive regulation of lymphocyte differentiation	GO:0045621	0.0587998	2	CD46,ANXA1
	M3	regulation of p38MAPK cascade	GO:1900744	0.0587998	2	EZR,GADD45A
	M3	RNA-dependent DNA biosynthetic process	GO:0006278	0.0596764	3	NEK7,DCP2,PARN
	M3	negative regulation of protein localization to cell periphery	GO:1904376	0.060811	2	NUMB,PICALM
	M3	cellular component morphogenesis	GO:0032989	0.0611563	6	EZR,FMNL2,RDX,PDZD8,ANXA1,RTN4
	M3	regulation of T cell proliferation	GO:0042129	0.0611563	3	ANXA1,CD46,PRKAR1A
	M3	regulation of protein localization to cell periphery	GO:1904375	0.0626287	3	NUMB,GPSM2,PICALM
	M3	p38MAPK cascade	GO:0038066	0.0626287	2	EZR,GADD45A
	M3	lysosomal transport	GO:0007041	0.0626287	3	AKTIP,ATG14,NCOA4
	M3	T cell proliferation	GO:0042098	0.0642711	3	ANXA1,CD46,PRKAR1A
	M3	T cell activation involved in immune response	GO:0002286	0.0642711	2	CD46,ANXA1
	M3	positive regulation of cellular catabolic process	GO:0031331	0.0642711	5	EZR,RDX,BNIP3L,ITCH,UBQLN1
	M3	regulation of mRNA processing	GO:0050684	0.0642711	3	NSRP1,SON,IWS1
	M3	spindle assembly	GO:0051225	0.0642711	3	STAG1,GPSM2,CHMP5
	M3	regulation of cellular component size	GO:0032535	0.0642711	4	RTN4,RDX,PICALM,LRRC8A
	M3	RNA phosphodiester bond hydrolysis, exonucleolytic	GO:0090503	0.0642711	2	PARN,DCP2
	M3	vacuolar transport	GO:0007034	0.0642711	3	AKTIP,NCOA4,ATG14
	M3	autophagosome maturation	GO:0097352	0.0642711	2	UBQLN1,ATG14
	M3	negative regulation of cell-cell adhesion	GO:0022408	0.0643744	3	RDX,ANXA1,PRKAR1A
	M3	regulation of telomere maintenance	GO:0032204	0.0643744	3	NEK7,DCP2,PARN
	M3	negative regulation of protein localization to membrane	GO:1905476	0.0658964	2	NUMB,PICALM
	M3	selective autophagy	GO:0061912	0.0658964	2	UBQLN1,ATG14
	M3	regulation of microtubule-based process	GO:0032886	0.0663334	4	CLIP1,STAG1,GPSM2,CHMP5
	M3	protein export from nucleus	GO:0006611	0.0664391	3	BAG3,IWS1,UHMK1
	M3	mRNA metabolic process	GO:0016071	0.0681474	6	CELF1,CSDE1,NSRP1,DCP2,SON,IWS1
	M3	positive regulation of cellular protein catabolic process	GO:1903364	0.0703331	3	RDX,UBQLN1,EZR
	M3	regulation of interleukin-2 production	GO:0032663	0.0727059	2	ANXA1,EZR
	M3	protein localization to plasma membrane	GO:0072659	0.0727059	4	NUMB,RDX,PICALM,EZR
	M3	regulation of DNA biosynthetic process	GO:2000278	0.0727059	3	NEK7,DCP2,PARN
	M3	leukocyte cell-cell adhesion	GO:0007159	0.0736063	4	CD46,ANXA1,PRKAR1A,EZR
	M3	vacuole organization	GO:0007033	0.0739069	3	AKTIP,UBQLN1,ATG14
	M3	interleukin-2 production	GO:0032623	0.0739069	2	ANXA1,EZR
	M3	regulation of T cell differentiation	GO:0045580	0.0739069	2	CD46,ANXA1
	M3	mitotic spindle organization	GO:0007052	0.0739069	3	STAG1,GPSM2,CHMP5
	M3	positive regulation of telomere maintenance via telomerase	GO:0032212	0.0739069	2	NEK7,PARN
	M3	nuclear export	GO:0051168	0.0770754	3	BAG3,IWS1,UHMK1
	M3	plasma membrane bounded cell projection assembly	GO:0120031	0.0773595	5	BBIP1,EZR,ICK,CCP110,RDX
	M3	activation of protein kinase activity	GO:0032147	0.0779642	4	MDFIC,MAP2K1,WNK1,GADD45A
	M3	cell projection assembly	GO:0030031	0.0782388	5	BBIP1,EZR,ICK,CCP110,RDX
	M3	positive regulation of telomerase activity	GO:0051973	0.0783098	2	NEK7,PARN
	M3	endoplasmic reticulum organization	GO:0007029	0.0783098	2	RAB18,RTN4
	M3	positive regulation of catabolic process	GO:0009896	0.0802707	5	EZR,RDX,BNIP3L,ITCH,UBQLN1
	M3	response to heat	GO:0009408	0.0802707	2	GCLC,BAG3
	M3	positive regulation of telomere maintenance via telomere lengthening	GO:1904358	0.0802707	2	NEK7,PARN
	M3	cell cycle arrest	GO:0007050	0.0810092	3	MAP2K1,UHMK1,GADD45A
	M3	microtubule cytoskeleton organization involved in mitosis	GO:1902850	0.0810092	3	STAG1,GPSM2,CHMP5
	M3	inorganic anion transport	GO:0015698	0.0824616	3	LRRC8D,WNK1,LRRC8A
	M3	regulation of lymphocyte proliferation	GO:0050670	0.0859085	3	ANXA1,CD46,PRKAR1A
	M3	regulation of lymphocyte differentiation	GO:0045619	0.0859085	2	CD46,ANXA1
	M3	negative regulation of T cell activation	GO:0050868	0.0859085	2	ANXA1,PRKAR1A
	M3	regulation of mononuclear cell proliferation	GO:0032944	0.0866184	3	ANXA1,CD46,PRKAR1A
	M3	lymphocyte activation involved in immune response	GO:0002285	0.0887685	2	CD46,ANXA1
	M3	endosome to lysosome transport	GO:0008333	0.0887685	2	AKTIP,ATG14
	M3	regulation of cell-cell adhesion	GO:0022407	0.0893471	4	RDX,ANXA1,PRKAR1A,CD46
	M3	regulation of leukocyte proliferation	GO:0070663	0.089419	3	ANXA1,CD46,PRKAR1A
	M3	positive regulation of intracellular transport	GO:0032388	0.089419	3	RDX,BAG3,EZR
	M3	telomere maintenance	GO:0000723	0.0900909	3	NEK7,DCP2,PARN
	M3	telomere organization	GO:0032200	0.0900909	3	NEK7,DCP2,PARN
	M3	response to temperature stimulus	GO:0009266	0.090715	2	GCLC,BAG3
	M3	lymphocyte proliferation	GO:0046651	0.0924499	3	ANXA1,CD46,PRKAR1A
	M3	negative regulation of cytokine secretion	GO:0050710	0.0924499	2	ANXA1,EZR
	M3	dicarboxylic acid metabolic process	GO:0043648	0.0924499	2	MTRR,GCLC
	M3	mononuclear cell proliferation	GO:0032943	0.0929348	3	ANXA1,CD46,PRKAR1A
	M3	regulation of telomerase activity	GO:0051972	0.0948787	2	NEK7,PARN
	M3	leukocyte proliferation	GO:0070661	0.09694	3	CD46,ANXA1,PRKAR1A
	M3	negative regulation of cell projection organization	GO:0031345	0.09694	2	CCP110,RTN4
	M3	negative regulation of immune system process	GO:0002683	0.09815	4	ITCH,ANXA1,PRKAR1A,EZR
	M3	DNA biosynthetic process	GO:0071897	0.09815	3	NEK7,DCP2,PARN
	M3	regulation of cytoskeleton organization	GO:0051493	0.098417	5	STAG1,CLIP1,RDX,GPSM2,CHMP5
	M3	RNA splicing	GO:0008380	0.0987171	4	NSRP1,CELF1,SON,MBNL2
	M4	negative regulation of multi-organism process	GO:0043901	0.0133542	3	IFITM3,TIMP1,ANXA2
	M4	regulation of multi-organism process	GO:0043900	0.0282287	3	IFITM3,TIMP1,ANXA2
	M4	negative regulation of protein catabolic process	GO:0042177	0.032548	2	TIMP1,ANXA2
	M4	skeletal system development	GO:0001501	0.0387606	2	CD44,ANXA2
	M4	negative regulation of endopeptidase activity	GO:0010951	0.0400384	2	CD44,TIMP1
	M4	negative regulation of peptidase activity	GO:0010466	0.04118	2	CD44,TIMP1
	M4	myeloid cell differentiation	GO:0030099	0.04829	2	ANXA2,ACTN1
	M4	negative regulation of cellular catabolic process	GO:0031330	0.0500792	2	TIMP1,ANXA2
	M4	negative regulation of catabolic process	GO:0009895	0.0575323	2	TIMP1,ANXA2
	M4	negative regulation of cellular component movement	GO:0051271	0.0577854	2	TIMP1,ACTN1
	M4	regulation of symbiosis, encompassing mutualism through parasitism	GO:0043903	0.0585757	2	IFITM3,ANXA2
	M4	negative regulation of proteolysis	GO:0045861	0.0586076	2	CD44,TIMP1
	M4	hemopoiesis	GO:0030097	0.0658964	2	ANXA2,ACTN1
	M4	hematopoietic or lymphoid organ development	GO:0048534	0.0672373	2	ANXA2,ACTN1
	M4	regulation of endopeptidase activity	GO:0052548	0.067813	2	CD44,TIMP1
	M4	regulation of protein catabolic process	GO:0042176	0.0683869	2	TIMP1,ANXA2
	M4	angiogenesis	GO:0001525	0.0691567	2	KLF2,ANXA2
	M4	negative regulation of hydrolase activity	GO:0051346	0.0703331	2	CD44,TIMP1
	M4	regulation of peptidase activity	GO:0052547	0.0710463	2	CD44,TIMP1
	M4	immune system development	GO:0002520	0.0723884	2	ANXA2,ACTN1
	M4	blood vessel morphogenesis	GO:0048514	0.0727059	2	KLF2,ANXA2
	M4	cell morphogenesis	GO:0000902	0.0736063	2	CD44,ACTN1
	M4	positive regulation of MAPK cascade	GO:0043410	0.0739069	2	CD44,GADD45B
	M4	blood vessel development	GO:0001568	0.0739556	2	KLF2,ANXA2
	M4	vasculature development	GO:0001944	0.0779642	2	KLF2,ANXA2
	M4	cardiovascular system development	GO:0072358	0.0779642	2	KLF2,ANXA2
	M4	cellular component morphogenesis	GO:0032989	0.0801008	2	CD44,ACTN1
	M4	tube morphogenesis	GO:0035239	0.0802707	2	KLF2,ANXA2
	M4	symbiont process	GO:0044403	0.0802707	2	IFITM3,ANXA2
	M4	cell-cell adhesion	GO:0098609	0.081946	2	CD44,ANXA2
	M4	tube development	GO:0035295	0.0864323	2	KLF2,ANXA2
	M5	integrin-mediated signaling pathway	GO:0007229	0.0223215	3	FLNA,LAMA5,ZYX
	M5	positive regulation of cell development	GO:0010720	0.0282287	4	NSMF,FLNA,ARHGEF2,PLXNB2
	M5	actin cytoskeleton organization	GO:0030036	0.0400384	5	FSCN1,RHOG,FLNA,ZYX,ARHGEF2
	M5	actin filament organization	GO:0007015	0.04118	4	FSCN1,FLNA,ARHGEF2,ZYX
	M5	supramolecular fiber organization	GO:0097435	0.04118	5	FSCN1,FLNA,ZYX,B4GALT7,ARHGEF2
	M5	regulation of protein localization to membrane	GO:1905475	0.04118	3	GDI1,LRP1,RHOG
	M5	epiboly	GO:0090504	0.04118	2	MEGF8,FLNA
	M5	positive regulation of mitotic cell cycle	GO:0045931	0.0439007	3	HSF1,BRD4,SPHK1
	M5	morphogenesis of an epithelial sheet	GO:0002011	0.046185	2	MEGF8,FLNA
	M5	positive regulation of neurogenesis	GO:0050769	0.0490238	3	NSMF,ARHGEF2,PLXNB2
	M5	protein trimerization	GO:0070206	0.0498073	2	HSF1,COL6A1
	M5	negative regulation of DNA metabolic process	GO:0051053	0.0500792	3	HSF1,TSPYL2,FAM129B
	M5	positive regulation of nervous system development	GO:0051962	0.0517924	3	NSMF,ARHGEF2,PLXNB2
	M5	positive regulation of protein localization to plasma membrane	GO:1903078	0.0519218	2	LRP1,RHOG
	M5	positive regulation of cell cycle	GO:0045787	0.0531464	4	HSF1,GIPC1,BRD4,SPHK1
	M5	cell junction assembly	GO:0034329	0.0553329	3	FSCN1,PLEC,RHOC
	M5	regulation of cell development	GO:0060284	0.0553329	4	NSMF,FLNA,ARHGEF2,PLXNB2
	M5	positive regulation of protein localization to cell periphery	GO:1904377	0.0585757	2	LRP1,RHOG
	M5	regulation of fibroblast proliferation	GO:0048145	0.0585757	2	B4GALT7,SPHK1
	M5	positive regulation of binding	GO:0051099	0.0591732	3	TRAF4,LRP1,FAM129B
	M5	fibroblast proliferation	GO:0048144	0.0592114	2	B4GALT7,SPHK1
	M5	regulation of binding	GO:0051098	0.0596764	4	HSF1,TRAF4,LRP1,FAM129B
	M5	cell junction organization	GO:0034330	0.0642711	3	FSCN1,PLEC,RHOC
	M5	protein localization to membrane	GO:0072657	0.0642711	4	GDI1,LRP1,FLNA,RHOG
	M5	cell-cell junction assembly	GO:0007043	0.0648821	2	FSCN1,RHOC
	M5	positive regulation of protein localization to membrane	GO:1905477	0.0672373	2	LRP1,RHOG
	M5	regulation of protein binding	GO:0043393	0.0674273	3	HSF1,TRAF4,LRP1
	M5	Rho protein signal transduction	GO:0007266	0.0686406	2	ARHGEF11,RHOG
	M5	chromatin remodeling	GO:0006338	0.0731159	2	SMARCC2,HMGA1
	M5	protein localization to plasma membrane	GO:0072659	0.0739069	3	LRP1,FLNA,RHOG
	M5	regulation of neurogenesis	GO:0050767	0.0758528	3	NSMF,ARHGEF2,PLXNB2
	M5	positive regulation of protein binding	GO:0032092	0.0779642	2	TRAF4,LRP1
	M5	cell division	GO:0051301	0.0783098	3	ARHGEF2,GIPC1,RHOC
	M5	protein localization to cell periphery	GO:1990778	0.0783098	3	LRP1,FLNA,RHOG
	M5	substrate adhesion-dependent cell spreading	GO:0034446	0.0801008	2	FLNA,LAMA5
	M5	regulation of nervous system development	GO:0051960	0.0803646	3	NSMF,ARHGEF2,PLXNB2
	M5	gastrulation	GO:0007369	0.0803646	2	MEGF8,COL6A1
	M5	regulation of protein localization to plasma membrane	GO:1903076	0.081946	2	LRP1,RHOG
	M5	cellular component disassembly	GO:0022411	0.0903045	3	FSCN1,SMARCC2,ARHGEF2
	M5	regulation of protein localization to cell periphery	GO:1904375	0.0917234	2	LRP1,RHOG
	M5	chromatin assembly or disassembly	GO:0006333	0.0924499	2	SMARCC2,HMGA1
	M5	actin filament bundle assembly	GO:0051017	0.0948787	2	FSCN1,ZYX
	M5	actin filament bundle organization	GO:0061572	0.0948787	2	FSCN1,ZYX
	M6	calcium ion transport	GO:0006816	0.0398964	2	CDH23,PRKG1
	M6	divalent metal ion transport	GO:0070838	0.04118	2	CDH23,PRKG1
	M6	divalent inorganic cation transport	GO:0072511	0.04118	2	CDH23,PRKG1
	M7	synapse organization	GO:0050808	0.0439007	3	CNTN2,NLGN3,SLITRK1
	M7	negative regulation of cell projection organization	GO:0031345	0.0500792	3	MT3,ZNF365,CEP97
	M7	microtubule bundle formation	GO:0001578	0.0500792	3	TPPP3,TPPP,DRC1
	M7	regulation of cell projection organization	GO:0031344	0.0586076	6	FUZ,ZNF365,CEP97,SLITRK1,MT3,ERMN
	M7	response to interleukin-6	GO:0070741	0.0642711	2	ST18,CHI3L1
	M7	regulation of axonogenesis	GO:0050770	0.0727059	2	MT3,SLITRK1
	M7	response to mechanical stimulus	GO:0009612	0.0802707	3	IRF1,MAP3K14,CHI3L1
	M7	regulation of cilium assembly	GO:1902017	0.0810092	2	CEP97,FUZ
	M7	negative regulation of neuron projection development	GO:0010977	0.0887685	2	MT3,ZNF365
	M7	regulation of plasma membrane bounded cell projection organization	GO:0120035	0.0929348	5	FUZ,ZNF365,CEP97,SLITRK1,MT3
	M8	renal system development	GO:0072001	0.0470071	2	COL4A1,ITGB4
	M8	urogenital system development	GO:0001655	0.0487596	2	COL4A1,ITGB4
	M8	extracellular structure organization	GO:0043062	0.0575323	2	PLTP,COL4A1
	M8	negative regulation of growth	GO:0045926	0.0611563	2	SH3BP4,WWC1
	M8	tissue morphogenesis	GO:0048729	0.0705294	2	COL4A1,ITGB4
	M8	regulation of cell morphogenesis	GO:0022604	0.0859085	2	ZMYM3,CDC42EP4
	M8	regulation of signaling receptor activity	GO:0010469	0.0991408	2	CX3CL1,ZFYVE28
	M9	gastrulation	GO:0007369	0.0592114	2	MBP,MMP14
	M9	actin cytoskeleton organization	GO:0030036	0.0887685	3	MYH14,BAIAP2,NTRK3
	M9	embryonic morphogenesis	GO:0048598	0.0898703	2	MBP,MMP14
	M9	positive regulation of cell migration	GO:0030335	0.0941863	3	MMP14,NTRK3,DOCK5
	M9	muscle contraction	GO:0006936	0.0941863	2	MYH14,DOCK5
	M9	positive regulation of cell motility	GO:2000147	0.098417	3	MMP14,NTRK3,DOCK5

## Sheet: Table S9
	Cohort 1
	Genes	Ensembl Gene Id	entrezID	Biotype	Base Mean	log2 Fold Change	SE	Stat	p	p-adj
	PDZRN4	ENSG00000165966	29951	protein_coding	32.9566	-4.54607	0.956342	-4.75361	1.99817e-06	0.0353936

## Sheet: Table S10
		Genes Info			Differential Expression Cohort 1							Differential Expression Cohort 2							Combined P values
		Symbol	Ensembl ID	Entrez ID	Base Mean	Log2 (FC)	Log2 (FC) SE	Stat	p	adj p	P_1Tail	Base Mean	Log2 (FC)	Log2 (FC) SE	Stat	p	adj p	P_1Tail	P_Combined_1Tail	P_Combined	Adj P Combined	Averaged log2 FC
		TMEM101	ENSG00000091947	84336	23.8106	-4.50516	1.15143	-3.91265	9.13e-05	0.146428	0.999954	27.4903	-0.654129	0.279865	-2.3373	0.0194234	0.349282	0.990288	0.999988	2.49e-05	0.0840775	-4.50516
		WWC1	ENSG00000113645	23286	223.663	0.862196	0.654513	1.31731	0.187735	0.999849	0.0938673	35.7811	1.35695	0.310354	4.37228	1.23e-05	0.0594099	6.15e-06	1.61e-05	3.21e-05	0.0840775	0.862196
		MMP14	ENSG00000157227	4323	117.673	0.83172	0.49455	1.68177	0.092613	0.999849	0.0463065	382.463	1.40613	0.371622	3.78376	0.000154477	0.0940741	7.72e-05	6.02e-05	0.000120442	0.208647	0.83172
		OLFML3	ENSG00000116774	56944	32.5024	-4.54334	1.35892	-3.34334	0.00082775	0.311956	0.999586	33.0037	-1.30934	0.616647	-2.12333	0.0337266	0.413898	0.983137	0.999901	0.000197418	0.208647	-4.54334
		CHMP5	ENSG00000086065	51510	85.4453	-0.120719	0.428411	-0.281783	0.77811	0.999849	0.610945	130.493	-0.795764	0.188372	-4.22443	2.4e-05	0.0594099	0.999988	0.999895	0.000209061	0.208647	-0.120719
		FOXP2	ENSG00000128573	93986	16.9825	-3.8212	1.12743	-3.3893	0.000700702	0.309777	0.99965	31.5967	-0.735817	0.376217	-1.95583	0.0504848	0.464808	0.974758	0.99988	0.000239275	0.208647	-3.8212
		HSPB8	ENSG00000152137	26353	362.687	0.902705	0.63127	1.42998	0.152722	0.999849	0.0763608	2129.86	1.0991	0.308712	3.56029	0.000370452	0.0996355	0.000185226	0.000181114	0.000362228	0.243084	0.902705
		PTOV1	ENSG00000104960	53635	181.234	-0.385054	0.370612	-1.03897	0.29882	0.999849	0.85059	68.1735	-0.980681	0.261871	-3.74491	0.000180461	0.0940741	0.99991	0.999814	0.000372286	0.243084	-0.385054
		PGAM2	ENSG00000164708	5224	114.069	0.871421	0.786989	1.10729	0.26817	0.999849	0.134085	332.522	2.01346	0.547693	3.67625	0.000236691	0.0940741	0.000118346	0.000209074	0.000418149	0.243084	0.871421
		HSPA1A	ENSG00000234475	3303	1549.78	-0.803571	0.726416	-1.10621	0.268634	0.999849	0.865683	28.3088	-2.18351	0.606866	-3.59801	0.000320662	0.0944579	0.99984	0.999733	0.00053474	0.254473	-0.803571

[truncated: 9 more sheets: Table S11, Table S12, Table_S13, Table S14, Table S15, Table_S16, Table_S17, Table S18, Table S19]
